# Supplementary material for: Glucosinolate variability between turnip organs during development
Source: PLoS One. 2019 Jun 6;14(6):e0217862. doi: 10.1371/journal.pone.0217862 (PMC6553741; doi:10.1371/journal.pone.0217862)
Supplement: S1 Table — (XLSX) [file pone.0217862.s001.xlsx]

## Sheet: 20170811.kas16 07-07-2010-30-04
	gem kastemp	gem RV
	Afd 17	Afd 17
	Â°C	%
2010-07-06	16.6	67
2010-07-06 00:05:00	16.6	67
2010-07-06 00:10:00	16.68	67
2010-07-06 00:15:00	16.78	67
2010-07-06 00:20:00	16.88	67
2010-07-06 00:25:00	16.9	67
2010-07-06 00:30:00	16.9	67
2010-07-06 00:35:00	16.9	67
2010-07-06 00:40:00	16.9	67
2010-07-06 00:45:00	16.9	67
2010-07-06 00:50:00	16.9	67
2010-07-06 00:55:00	16.9	67
2010-07-06 01:00:00	16.82	67
2010-07-06 01:05:00	16.8	67
2010-07-06 01:10:00	16.72	67
2010-07-06 01:15:00	16.54	67.8
2010-07-06 01:20:00	16.42	68
2010-07-06 01:25:00	16.24	68
2010-07-06 01:30:00	16.2	68
2010-07-06 01:35:00	16.04	68
2010-07-06 01:40:00	15.92	68.8
2010-07-06 01:45:00	15.66	69.8
2010-07-06 01:50:00	15.44	70
2010-07-06 01:55:00	15.32	70.8
2010-07-06 02:00:00	15.22	71
2010-07-06 02:05:00	15.04	71.8
2010-07-06 02:10:00	14.92	72
2010-07-06 02:15:00	14.9	71.2
2010-07-06 02:20:00	14.9	70.2
2010-07-06 02:25:00	14.82	70
2010-07-06 02:30:00	14.72	70.8
2010-07-06 02:35:00	14.54	71
2010-07-06 02:40:00	14.5	71
2010-07-06 02:45:00	14.5	71
2010-07-06 02:50:00	14.34	71.8
2010-07-06 02:55:00	14.22	72.8
2010-07-06 03:00:00	14.2	73
2010-07-06 03:05:00	14.2	73.8
2010-07-06 03:10:00	14.2	74
2010-07-06 03:15:00	14.2	74
2010-07-06 03:20:00	14.28	73.2
2010-07-06 03:25:00	14.3	73.8
2010-07-06 03:30:00	14.22	74.8
2010-07-06 03:35:00	14.2	75.8
2010-07-06 03:40:00	14.12	76
2010-07-06 03:45:00	14.1	76.8
2010-07-06 03:50:00	14.1	77
2010-07-06 03:55:00	14.1	77
2010-07-06 04:00:00	14.1	77
2010-07-06 04:05:00	14.1	77.8
2010-07-06 04:10:00	14.02	78
2010-07-06 04:15:00	14	77.2
2010-07-06 04:20:00	13.84	77.8
2010-07-06 04:25:00	13.72	78
2010-07-06 04:30:00	13.7	78
2010-07-06 04:35:00	13.62	78.8
2010-07-06 04:40:00	13.6	79
2010-07-06 04:45:00	13.68	79
2010-07-06 04:50:00	13.7	79
2010-07-06 04:55:00	13.62	79
2010-07-06 05:00:00	13.44	79
2010-07-06 05:05:00	13.32	79
2010-07-06 05:10:00	13.3	79
2010-07-06 05:15:00	13.22	79
2010-07-06 05:20:00	13.12	79
2010-07-06 05:25:00	13.1	79
2010-07-06 05:30:00	13.18	79
2010-07-06 05:35:00	13.12	79
2010-07-06 05:40:00	13.02	79
2010-07-06 05:45:00	13.08	79
2010-07-06 05:50:00	13.1	78.2
2010-07-06 05:55:00	13.1	78
2010-07-06 06:00:00	13.1	78
2010-07-06 06:05:00	13.26	78
2010-07-06 06:10:00	13.38	77.2
2010-07-06 06:15:00	13.4	77
2010-07-06 06:20:00	13.64	76.2
2010-07-06 06:25:00	13.7	76
2010-07-06 06:30:00	13.7	76.8
2010-07-06 06:35:00	13.7	77
2010-07-06 06:40:00	13.86	76.2
2010-07-06 06:45:00	14.22	74.41
2010-07-06 06:50:00	14.62	73.2
2010-07-06 06:55:00	15.02	72.2
2010-07-06 07:00:00	15.42	71.2
2010-07-06 07:05:00	15.74	70.2
2010-07-06 07:10:00	15.96	70
2010-07-06 07:15:00	16.08	69.2
2010-07-06 07:20:00	16.26	69
2010-07-06 07:25:00	16.38	69
2010-07-06 07:30:00	16.72	67.41
2010-07-06 07:35:00	17.04	67
2010-07-06 07:40:00	17.42	66.2
2010-07-06 07:45:00	17.58	65.2
2010-07-06 07:50:00	17.84	64.2
2010-07-06 07:55:00	18.06	63.2
2010-07-06 08:00:00	18.18	62.2
2010-07-06 08:05:00	18.44	61.2
2010-07-06 08:10:00	18.66	59.41
2010-07-06 08:15:00	18.78	58.2
2010-07-06 08:20:00	18.88	58
2010-07-06 08:25:00	19.22	57.2
2010-07-06 08:30:00	19.46	56.2
2010-07-06 08:35:00	19.58	56
2010-07-06 08:40:00	19.76	55.2
2010-07-06 08:45:00	19.8	55.8
2010-07-06 08:50:00	19.88	55.2
2010-07-06 08:55:00	19.98	54.2
2010-07-06 09:00:00	20.32	52.39
2010-07-06 09:05:00	20.88	50.39
2010-07-06 09:10:00	21.4	49.2
2010-07-06 09:15:00	21.98	47.39
2010-07-06 09:20:00	22.1	47
2010-07-06 09:25:00	22.26	45.4
2010-07-06 09:30:00	22.78	44.2
2010-07-06 09:35:00	22.82	43.2
2010-07-06 09:40:00	22.8	42.2
2010-07-06 09:45:00	23.04	42
2010-07-06 09:50:00	23.26	42
2010-07-06 09:55:00	23.06	41.2
2010-07-06 10:00:00	23.48	40.2
2010-07-06 10:05:00	23.68	39.2
2010-07-06 10:10:00	22.26	42.19
2010-07-06 10:15:00	21.9	43
2010-07-06 10:20:00	21.66	44.59
2010-07-06 10:25:00	21.28	45
2010-07-06 10:30:00	20.8	46.59
2010-07-06 10:35:00	21.66	45.41
2010-07-06 10:40:00	22.78	43.41
2010-07-06 10:45:00	23.72	40.61
2010-07-06 10:50:00	22.94	41.59
2010-07-06 10:55:00	21.98	43.59
2010-07-06 11:00:00	23.07	40.81
2010-07-06 11:05:00	24.2	38.4
2010-07-06 11:10:00	24.48	38.8
2010-07-06 11:15:00	23.15	41.39
2010-07-06 11:20:00	23.99	38.81
2010-07-06 11:25:00	24.06	38.8
2010-07-06 11:30:00	23.76	39
2010-07-06 11:35:00	23.14	40.59
2010-07-06 11:40:00	23.08	39.41
2010-07-06 11:45:00	22.38	42.19
2010-07-06 11:50:00	21.64	43.8
2010-07-06 11:55:00	21.26	44
2010-07-06 12:00:00	21.6	44
2010-07-06 12:05:00	21.54	44.8
2010-07-06 12:10:00	21.58	45
2010-07-06 12:15:00	21.68	44.2
2010-07-06 12:20:00	21.46	44
2010-07-06 12:25:00	21.16	44.8
2010-07-06 12:30:00	21.26	44.2
2010-07-06 12:35:00	21.38	44
2010-07-06 12:40:00	21.48	44
2010-07-06 12:45:00	21.58	43.2
2010-07-06 12:50:00	22.87	38.22
2010-07-06 12:55:00	24.55	34.61
2010-07-06 13:00:00	25.38	34
2010-07-06 13:05:00	26.46	33.2
2010-07-06 13:10:00	26.94	33
2010-07-06 13:15:00	26.36	33.8
2010-07-06 13:20:00	24.85	36.39
2010-07-06 13:25:00	23.86	37.8
2010-07-06 13:30:00	23.38	37.2
2010-07-06 13:35:00	23.22	37
2010-07-06 13:40:00	22.64	38.59
2010-07-06 13:45:00	22.34	39
2010-07-06 13:50:00	23.26	37.4
2010-07-06 13:55:00	23.58	37
2010-07-06 14:00:00	23.04	37.8
2010-07-06 14:05:00	22.58	38.8
2010-07-06 14:10:00	22.5	38.2
2010-07-06 14:15:00	22.42	38
2010-07-06 14:20:00	22.08	39.59
2010-07-06 14:25:00	21.92	40.8
2010-07-06 14:30:00	22.06	40.2
2010-07-06 14:35:00	23.77	36.81
2010-07-06 14:40:00	23.72	36.8
2010-07-06 14:45:00	22.88	38.6
2010-07-06 14:50:00	22.38	39.8
2010-07-06 14:55:00	22.3	40.8
2010-07-06 15:00:00	22.14	41
2010-07-06 15:05:00	21.94	40.2
2010-07-06 15:10:00	21.9	40
2010-07-06 15:15:00	21.98	40
2010-07-06 15:20:00	22.16	40
2010-07-06 15:25:00	23	38.4
2010-07-06 15:30:00	23.04	38
2010-07-06 15:35:00	22.92	38
2010-07-06 15:40:00	22.82	38
2010-07-06 15:45:00	23.44	36.39
2010-07-06 15:50:00	24.64	35.2
2010-07-06 15:55:00	24.1	36.61
2010-07-06 16:00:00	23.1	38.61
2010-07-06 16:05:00	22.5	39.8
2010-07-06 16:10:00	22.08	40.8
2010-07-06 16:15:00	22.16	40.2
2010-07-06 16:20:00	22.28	40
2010-07-06 16:25:00	22.3	39.2
2010-07-06 16:30:00	22.62	39
2010-07-06 16:35:00	22.94	38.2
2010-07-06 16:40:00	22.84	38.8
2010-07-06 16:45:00	22.72	39
2010-07-06 16:50:00	22.38	39
2010-07-06 16:55:00	22.7	38.2
2010-07-06 17:00:00	22.88	37.2
2010-07-06 17:05:00	23.22	37
2010-07-06 17:10:00	24.18	34.61
2010-07-06 17:15:00	24.96	32.4
2010-07-06 17:20:00	25.18	31.2
2010-07-06 17:25:00	25.28	31
2010-07-06 17:30:00	25.3	31
2010-07-06 17:35:00	25.06	31
2010-07-06 17:40:00	25.08	31
2010-07-06 17:45:00	24.62	31.8
2010-07-06 17:50:00	23.78	33.59
2010-07-06 17:55:00	23.52	34
2010-07-06 18:00:00	23.34	34.8
2010-07-06 18:05:00	23.38	35.8
2010-07-06 18:10:00	23.4	36.8
2010-07-06 18:15:00	23.32	37
2010-07-06 18:20:00	23.3	37
2010-07-06 18:25:00	22.98	37.8
2010-07-06 18:30:00	22.98	38.8
2010-07-06 18:35:00	22.92	38.2
2010-07-06 18:40:00	22.74	38.8
2010-07-06 18:45:00	22.86	38.2
2010-07-06 18:50:00	22.74	38.8
2010-07-06 18:55:00	22.62	39
2010-07-06 19:00:00	22.6	39
2010-07-06 19:05:00	22.52	39
2010-07-06 19:10:00	22.5	39
2010-07-06 19:15:00	22.5	39
2010-07-06 19:20:00	22.42	39.8
2010-07-06 19:25:00	22.32	40
2010-07-06 19:30:00	22.14	40
2010-07-06 19:35:00	22.1	40
2010-07-06 19:40:00	21.94	40
2010-07-06 19:45:00	21.82	40.8
2010-07-06 19:50:00	21.8	40.2
2010-07-06 19:55:00	21.56	40.8
2010-07-06 20:00:00	21.18	41.8
2010-07-06 20:05:00	20.78	42
2010-07-06 20:10:00	20.22	42.8
2010-07-06 20:15:00	19.7	43.8
2010-07-06 20:20:00	19.6	42.41
2010-07-06 20:25:00	19.52	42
2010-07-06 20:30:00	19.34	42
2010-07-06 20:35:00	19.22	42.8
2010-07-06 20:40:00	19.36	42.2
2010-07-06 20:45:00	19.64	41.2
2010-07-06 20:50:00	19.54	41
2010-07-06 20:55:00	19.18	41.8
2010-07-06 21:00:00	18.86	42.8
2010-07-06 21:05:00	18.64	43.8
2010-07-06 21:10:00	18.44	44.8
2010-07-06 21:15:00	18.32	45.8
2010-07-06 21:20:00	18.22	46
2010-07-06 21:25:00	18.12	46.8
2010-07-06 21:30:00	18.1	47
2010-07-06 21:35:00	18.58	46.2
2010-07-06 21:40:00	18.86	46
2010-07-06 21:45:00	18.9	46
2010-07-06 21:50:00	18.82	46.8
2010-07-06 21:55:00	18.8	47.8
2010-07-06 22:00:00	18.72	48.8
2010-07-06 22:05:00	18.62	49.8
2010-07-06 22:10:00	18.44	50.8
2010-07-06 22:15:00	18.32	51.8
2010-07-06 22:20:00	18.22	52.8
2010-07-06 22:25:00	18.04	53.8
2010-07-06 22:30:00	17.84	54.8
2010-07-06 22:35:00	17.72	55.8
2010-07-06 22:40:00	17.22	56.8
2010-07-06 22:45:00	16.7	58.61
2010-07-06 22:50:00	16.28	59.8
2010-07-06 22:55:00	16.04	60
2010-07-06 23:00:00	15.76	60.8
2010-07-06 23:05:00	15.38	61.8
2010-07-06 23:10:00	15.06	62
2010-07-06 23:15:00	15	62
2010-07-06 23:20:00	15	61.2
2010-07-06 23:25:00	15.08	61
2010-07-06 23:30:00	14.94	61.8
2010-07-06 23:35:00	14.66	62.8
2010-07-06 23:40:00	14.44	63.8
2010-07-06 23:45:00	14.08	65.59
2010-07-06 23:50:00	14.08	66
2010-07-06 23:55:00	14.1	66
2010-07-07	14.1	66
2010-07-07 00:05:00	13.8	67.99
2010-07-07 00:10:00	13.3	71.99
2010-07-07 00:15:00	13.3	73
2010-07-07 00:20:00	13.4	71.01
2010-07-07 00:25:00	13.4	71
2010-07-07 00:30:00	13.2	72
2010-07-07 00:35:00	13.2	72
2010-07-07 00:40:00	13.1	72
2010-07-07 00:45:00	13.2	71
2010-07-07 00:50:00	13.1	72
2010-07-07 00:55:00	12.8	73
2010-07-07 01:00:00	13	72
2010-07-07 01:05:00	13	72
2010-07-07 01:10:00	12.9	72
2010-07-07 01:15:00	12.7	73.99
2010-07-07 01:20:00	12.6	75
2010-07-07 01:25:00	12.6	76
2010-07-07 01:30:00	12.7	76
2010-07-07 01:35:00	12.8	75
2010-07-07 01:40:00	12.8	74
2010-07-07 01:45:00	12.6	75
2010-07-07 01:50:00	12.6	74
2010-07-07 01:55:00	12.7	74
2010-07-07 02:00:00	12.5	75
2010-07-07 02:05:00	12.5	75
2010-07-07 02:10:00	12.4	75
2010-07-07 02:15:00	12.3	75
2010-07-07 02:20:00	12.3	75
2010-07-07 02:25:00	12.4	75
2010-07-07 02:30:00	12.4	75
2010-07-07 02:35:00	12.3	75
2010-07-07 02:40:00	12.2	76
2010-07-07 02:45:00	12.1	76
2010-07-07 02:50:00	12.2	76
2010-07-07 02:55:00	12.2	76
2010-07-07 03:00:00	12.2	75
2010-07-07 03:05:00	12.2	76
2010-07-07 03:10:00	12.2	75
2010-07-07 03:15:00	12.2	75
2010-07-07 03:20:00	12.3	75
2010-07-07 03:25:00	12.3	75
2010-07-07 03:30:00	12.2	75
2010-07-07 03:35:00	12.2	76
2010-07-07 03:40:00	12.3	75
2010-07-07 03:45:00	12.3	75
2010-07-07 03:50:00	12.3	75
2010-07-07 03:55:00	12.2	76
2010-07-07 04:00:00	12.1	76
2010-07-07 04:05:00	12.1	76
2010-07-07 04:10:00	12.1	76
2010-07-07 04:15:00	12.1	76
2010-07-07 04:20:00	12.1	76
2010-07-07 04:25:00	12.1	76
2010-07-07 04:30:00	12.1	76
2010-07-07 04:35:00	12.1	76
2010-07-07 04:40:00	12.1	76
2010-07-07 04:45:00	12.1	76
2010-07-07 04:50:00	12.2	76
2010-07-07 04:55:00	12.2	76
2010-07-07 05:00:00	12.1	76
2010-07-07 05:05:00	12.2	76
2010-07-07 05:10:00	12.1	76
2010-07-07 05:15:00	12.1	76
2010-07-07 05:20:00	12.1	76
2010-07-07 05:25:00	12.1	76
2010-07-07 05:30:00	12.1	76
2010-07-07 05:35:00	12.1	77
2010-07-07 05:40:00	12.1	76
2010-07-07 05:45:00	12.2	76
2010-07-07 05:50:00	12.2	76
2010-07-07 05:55:00	12.3	76
2010-07-07 06:00:00	12.3	76
2010-07-07 06:05:00	12.4	76
2010-07-07 06:10:00	12.5	75
2010-07-07 06:15:00	12.6	75
2010-07-07 06:20:00	12.7	75
2010-07-07 06:25:00	12.9	75
2010-07-07 06:30:00	13.2	75
2010-07-07 06:35:00	13.5	74
2010-07-07 06:40:00	14	73
2010-07-07 06:45:00	14.6	71.01
2010-07-07 06:50:00	14.9	71
2010-07-07 06:55:00	15.3	69.01
2010-07-07 07:00:00	15.7	68
2010-07-07 07:05:00	15.9	67
2010-07-07 07:10:00	16.2	65.01
2010-07-07 07:15:00	16.4	61.99
2010-07-07 07:20:00	16.7	60.01
2010-07-07 07:25:00	16.9	58.01
2010-07-07 07:30:00	17.2	56.01
2010-07-07 07:35:00	17.1	56
2010-07-07 07:40:00	17.1	57
2010-07-07 07:45:00	17.3	57
2010-07-07 07:50:00	17.5	56
2010-07-07 07:55:00	17.4	57
2010-07-07 08:00:00	17.4	58
2010-07-07 08:05:00	17.9	57
2010-07-07 08:10:00	18.7	55.01
2010-07-07 08:15:00	19.1	53.01
2010-07-07 08:20:00	19.5	52
2010-07-07 08:25:00	19.7	50.01
2010-07-07 08:30:00	20.2	48.01
2010-07-07 08:35:00	20.3	47
2010-07-07 08:40:00	20.2	47
2010-07-07 08:45:00	20.3	47
2010-07-07 08:50:00	20.5	46
2010-07-07 08:55:00	20.6	45
2010-07-07 09:00:00	21.5	43.01
2010-07-07 09:05:00	21.7	42
2010-07-07 09:10:00	22.5	39.99
2010-07-07 09:15:00	23.1	38
2010-07-07 09:20:00	23.6	37
2010-07-07 09:25:00	23.8	37
2010-07-07 09:30:00	23.8	37
2010-07-07 09:35:00	23.6	37
2010-07-07 09:40:00	23.6	38
2010-07-07 09:45:00	24.1	37
2010-07-07 09:50:00	24.2	37
2010-07-07 09:55:00	24.7	36
2010-07-07 10:00:00	25.3	35
2010-07-07 10:05:00	24.6	35.99
2010-07-07 10:10:00	25.3	34.01
2010-07-07 10:15:00	25.5	34
2010-07-07 10:20:00	26.6	32.01
2010-07-07 10:25:00	27	31
2010-07-07 10:30:00	26.7	31
2010-07-07 10:35:00	26.3	31
2010-07-07 10:40:00	26.6	30
2010-07-07 10:45:00	27.1	29
2010-07-07 10:50:00	27	29
2010-07-07 10:55:00	27.2	29
2010-07-07 11:00:00	27.5	29
2010-07-07 11:05:00	27.7	28
2010-07-07 11:10:00	28.4	27
2010-07-07 11:15:00	28.7	27
2010-07-07 11:20:00	27.5	27.99
2010-07-07 11:25:00	28.7	26
2010-07-07 11:30:00	29	26
2010-07-07 11:35:00	29.2	25
2010-07-07 11:40:00	29.4	25
2010-07-07 11:45:00	29.4	25
2010-07-07 11:50:00	29.7	25
2010-07-07 11:55:00	29.8	25
2010-07-07 12:00:00	30.1	24
2010-07-07 12:05:00	29.9	24
2010-07-07 12:10:00	30.2	25
2010-07-07 12:15:00	30.2	25
2010-07-07 12:20:00	30.7	24
2010-07-07 12:25:00	30.6	24
2010-07-07 12:30:00	30.9	24
2010-07-07 12:35:00	30.1	25
2010-07-07 12:40:00	31.1	24
2010-07-07 12:45:00	31.4	24
2010-07-07 12:50:00	31.4	24
2010-07-07 12:55:00	31.5	24
2010-07-07 13:00:00	31.6	24
2010-07-07 13:05:00	31.4	24
2010-07-07 13:10:00	31	25
2010-07-07 13:15:00	31.2	24
2010-07-07 13:20:00	31.1	25
2010-07-07 13:25:00	30.6	26
2010-07-07 13:30:00	30.9	25
2010-07-07 13:35:00	31.6	24
2010-07-07 13:40:00	31.5	25
2010-07-07 13:45:00	31.4	25
2010-07-07 13:50:00	31	25
2010-07-07 13:55:00	29.7	26.99
2010-07-07 14:00:00	30.1	26
2010-07-07 14:05:00	29.7	27
2010-07-07 14:10:00	30.7	26
2010-07-07 14:15:00	31.9	24.01
2010-07-07 14:20:00	30.9	25
2010-07-07 14:25:00	31.3	25
2010-07-07 14:30:00	31.4	24
2010-07-07 14:35:00	31.7	24
2010-07-07 14:40:00	32.7	23
2010-07-07 14:45:00	32.3	23
2010-07-07 14:50:00	32.5	23
2010-07-07 14:55:00	32.6	23
2010-07-07 15:00:00	32.5	23
2010-07-07 15:05:00	32.5	23
2010-07-07 15:10:00	32.2	24
2010-07-07 15:15:00	32.3	24
2010-07-07 15:20:00	32	24
2010-07-07 15:25:00	32.3	23
2010-07-07 15:30:00	32.3	24
2010-07-07 15:35:00	32	24
2010-07-07 15:40:00	32.3	23
2010-07-07 15:45:00	32.1	24
2010-07-07 15:50:00	31.6	24
2010-07-07 15:55:00	31.5	24
2010-07-07 16:00:00	32	24
2010-07-07 16:05:00	32.9	23
2010-07-07 16:10:00	33.4	23
2010-07-07 16:15:00	33.7	22
2010-07-07 16:20:00	33.1	23
2010-07-07 16:25:00	32.9	24
2010-07-07 16:30:00	33	23
2010-07-07 16:35:00	32.2	24.99
2010-07-07 16:40:00	32.3	25
2010-07-07 16:45:00	31.6	26
2010-07-07 16:50:00	32.1	25
2010-07-07 16:55:00	30.9	26
2010-07-07 17:00:00	29.9	27.99
2010-07-07 17:05:00	30.7	26.01
2010-07-07 17:10:00	31.4	25
2010-07-07 17:15:00	32	24
2010-07-07 17:20:00	32	24
2010-07-07 17:25:00	31.7	25
2010-07-07 17:30:00	31.3	25
2010-07-07 17:35:00	31.6	26
2010-07-07 17:40:00	31.3	26
2010-07-07 17:45:00	31.3	26
2010-07-07 17:50:00	31.2	27
2010-07-07 17:55:00	31.5	26
2010-07-07 18:00:00	31.6	26
2010-07-07 18:05:00	31.1	26
2010-07-07 18:10:00	30.8	27
2010-07-07 18:15:00	29.9	28
2010-07-07 18:20:00	29.1	29
2010-07-07 18:25:00	29	29
2010-07-07 18:30:00	29	29
2010-07-07 18:35:00	28.8	30
2010-07-07 18:40:00	28.7	30
2010-07-07 18:45:00	28.5	31
2010-07-07 18:50:00	28.3	31
2010-07-07 18:55:00	28.1	32
2010-07-07 19:00:00	28	32
2010-07-07 19:05:00	27.9	31
2010-07-07 19:10:00	28	32
2010-07-07 19:15:00	28.1	32
2010-07-07 19:20:00	27.9	33
2010-07-07 19:25:00	27.7	33
2010-07-07 19:30:00	27.9	33
2010-07-07 19:35:00	27.8	33
2010-07-07 19:40:00	27.4	33
2010-07-07 19:45:00	27.3	33
2010-07-07 19:50:00	27.4	34
2010-07-07 19:55:00	27.3	34
2010-07-07 20:00:00	27	35
2010-07-07 20:05:00	27	35
2010-07-07 20:10:00	26.9	36
2010-07-07 20:15:00	26.3	37
2010-07-07 20:20:00	26.2	37
2010-07-07 20:25:00	26.1	37
2010-07-07 20:30:00	26.4	36
2010-07-07 20:35:00	26.5	35
2010-07-07 20:40:00	26.6	35
2010-07-07 20:45:00	26.4	36
2010-07-07 20:50:00	26.2	37
2010-07-07 20:55:00	26	37
2010-07-07 21:00:00	25.8	38
2010-07-07 21:05:00	25.6	38
2010-07-07 21:10:00	25.6	39.99
2010-07-07 21:15:00	25.5	40
2010-07-07 21:20:00	25.4	41
2010-07-07 21:25:00	25.2	42
2010-07-07 21:30:00	25.1	42
2010-07-07 21:35:00	25.3	42
2010-07-07 21:40:00	25.4	42
2010-07-07 21:45:00	25.3	42
2010-07-07 21:50:00	25.2	43
2010-07-07 21:55:00	25.1	43
2010-07-07 22:00:00	25	44
2010-07-07 22:05:00	24.9	44
2010-07-07 22:10:00	24.8	45
2010-07-07 22:15:00	24.7	45
2010-07-07 22:20:00	24.6	46
2010-07-07 22:25:00	24.5	47
2010-07-07 22:30:00	24.4	47
2010-07-07 22:35:00	24.4	48
2010-07-07 22:40:00	23.9	48
2010-07-07 22:45:00	23.5	49
2010-07-07 22:50:00	22.9	49
2010-07-07 22:55:00	22.7	49
2010-07-07 23:00:00	22.7	48
2010-07-07 23:05:00	22.8	47
2010-07-07 23:10:00	22.5	48
2010-07-07 23:15:00	22.4	49.99
2010-07-07 23:20:00	22.4	50
2010-07-07 23:25:00	22.5	49
2010-07-07 23:30:00	22.3	50
2010-07-07 23:35:00	22.1	51
2010-07-07 23:40:00	21.9	51
2010-07-07 23:45:00	21.8	51
2010-07-07 23:50:00	21.7	51
2010-07-07 23:55:00	21.7	51
2010-07-08	21.4	51
2010-07-08 00:05:00	21.3	52
2010-07-08 00:10:00	21.1	52
2010-07-08 00:15:00	21.1	52
2010-07-08 00:20:00	20.9	53
2010-07-08 00:25:00	20.7	53
2010-07-08 00:30:00	20.5	54
2010-07-08 00:35:00	20.4	55
2010-07-08 00:40:00	20.3	55
2010-07-08 00:45:00	20.3	55
2010-07-08 00:50:00	20.3	55
2010-07-08 00:55:00	20.3	55
2010-07-08 01:00:00	20.3	55
2010-07-08 01:05:00	20.2	55
2010-07-08 01:10:00	20.2	55
2010-07-08 01:15:00	20	56
2010-07-08 01:20:00	20	56
2010-07-08 01:25:00	19.9	57
2010-07-08 01:30:00	19.9	57
2010-07-08 01:35:00	19.7	58
2010-07-08 01:40:00	19.5	59
2010-07-08 01:45:00	19.4	59
2010-07-08 01:50:00	19.5	59
2010-07-08 01:55:00	19.3	60
2010-07-08 02:00:00	19.1	60
2010-07-08 02:05:00	19.1	60
2010-07-08 02:10:00	19	61
2010-07-08 02:15:00	18.9	61
2010-07-08 02:20:00	18.8	61
2010-07-08 02:25:00	18.8	61
2010-07-08 02:30:00	18.7	62
2010-07-08 02:35:00	18.7	61
2010-07-08 02:40:00	18.7	61
2010-07-08 02:45:00	18.6	60
2010-07-08 02:50:00	18.6	60
2010-07-08 02:55:00	18.7	59
2010-07-08 03:00:00	18.9	58
2010-07-08 03:05:00	19	57
2010-07-08 03:10:00	19.1	56
2010-07-08 03:15:00	19.1	55
2010-07-08 03:20:00	19.2	55
2010-07-08 03:25:00	19.1	55
2010-07-08 03:30:00	19.1	55
2010-07-08 03:35:00	19.1	54
2010-07-08 03:40:00	19.2	54
2010-07-08 03:45:00	19.3	54
2010-07-08 03:50:00	19.2	54
2010-07-08 03:55:00	19.2	54
2010-07-08 04:00:00	19.2	54
2010-07-08 04:05:00	19.2	54
2010-07-08 04:10:00	19.2	54
2010-07-08 04:15:00	19.2	54
2010-07-08 04:20:00	19.2	54
2010-07-08 04:25:00	19.2	55
2010-07-08 04:30:00	19.2	55
2010-07-08 04:35:00	19.1	55
2010-07-08 04:40:00	18.9	56.99
2010-07-08 04:45:00	18.8	57
2010-07-08 04:50:00	18.9	57
2010-07-08 04:55:00	18.9	57
2010-07-08 05:00:00	18.8	58
2010-07-08 05:05:00	18.8	58
2010-07-08 05:10:00	18.7	58
2010-07-08 05:15:00	18.7	58
2010-07-08 05:20:00	18.6	58
2010-07-08 05:25:00	18.5	59
2010-07-08 05:30:00	18.5	59
2010-07-08 05:35:00	18.5	59
2010-07-08 05:40:00	18.5	59
2010-07-08 05:45:00	18.5	59
2010-07-08 05:50:00	18.4	60
2010-07-08 05:55:00	18.4	60
2010-07-08 06:00:00	18.3	61
2010-07-08 06:05:00	18.3	61
2010-07-08 06:10:00	18.3	61
2010-07-08 06:15:00	18.5	61
2010-07-08 06:20:00	18.5	61
2010-07-08 06:25:00	18.6	60
2010-07-08 06:30:00	18.7	60
2010-07-08 06:35:00	19	59
2010-07-08 06:40:00	19.2	58
2010-07-08 06:45:00	19.5	57
2010-07-08 06:50:00	19.7	57
2010-07-08 06:55:00	19.9	57
2010-07-08 07:00:00	20.3	56
2010-07-08 07:05:00	20.8	54.01
2010-07-08 07:10:00	21.1	53
2010-07-08 07:15:00	21.4	52
2010-07-08 07:20:00	21.6	51
2010-07-08 07:25:00	21.8	51
2010-07-08 07:30:00	22	51
2010-07-08 07:35:00	22.3	50
2010-07-08 07:40:00	22.7	50
2010-07-08 07:45:00	22.9	49
2010-07-08 07:50:00	23.2	48
2010-07-08 07:55:00	23.4	48
2010-07-08 08:00:00	23.6	48
2010-07-08 08:05:00	23.7	48
2010-07-08 08:10:00	24	48
2010-07-08 08:15:00	24	48
2010-07-08 08:20:00	24.3	48
2010-07-08 08:25:00	24.2	49
2010-07-08 08:30:00	24.4	48
2010-07-08 08:35:00	25.1	46
2010-07-08 08:40:00	25.6	45
2010-07-08 08:45:00	25.8	44
2010-07-08 08:50:00	26.2	43
2010-07-08 08:55:00	26.5	42
2010-07-08 09:00:00	26.7	42
2010-07-08 09:05:00	26.4	42
2010-07-08 09:10:00	26.2	43.99
2010-07-08 09:15:00	26.6	43
2010-07-08 09:20:00	27.2	41.01
2010-07-08 09:25:00	27.5	40
2010-07-08 09:30:00	28.2	39
2010-07-08 09:35:00	29	37.01
2010-07-08 09:40:00	29.6	36
2010-07-08 09:45:00	29.9	36
2010-07-08 09:50:00	30	35
2010-07-08 09:55:00	30.1	35
2010-07-08 10:00:00	29.8	36
2010-07-08 10:05:00	28.8	37.99
2010-07-08 10:10:00	29.6	37
2010-07-08 10:15:00	29.7	37
2010-07-08 10:20:00	29.3	38
2010-07-08 10:25:00	29	38
2010-07-08 10:30:00	29.1	38
2010-07-08 10:35:00	30.5	35.01
2010-07-08 10:40:00	30.7	36
2010-07-08 10:45:00	29.9	37
2010-07-08 10:50:00	30.4	36
2010-07-08 10:55:00	30.2	36
2010-07-08 11:00:00	30.4	35
2010-07-08 11:05:00	30.3	35
2010-07-08 11:10:00	31.5	33.01
2010-07-08 11:15:00	32	33
2010-07-08 11:20:00	33.3	31.01
2010-07-08 11:25:00	33.3	30
2010-07-08 11:30:00	32.5	31.99
2010-07-08 11:35:00	31.7	33.99
2010-07-08 11:40:00	31.5	34
2010-07-08 11:45:00	32	34
2010-07-08 11:50:00	31.5	34
2010-07-08 11:55:00	32.2	33
2010-07-08 12:00:00	32	33
2010-07-08 12:05:00	32.9	32
2010-07-08 12:10:00	32.7	32
2010-07-08 12:15:00	33.2	31
2010-07-08 12:20:00	34.1	29.01
2010-07-08 12:25:00	34.4	28
2010-07-08 12:30:00	34.9	28
2010-07-08 12:35:00	34	29
2010-07-08 12:40:00	34.7	28
2010-07-08 12:45:00	34.9	28
2010-07-08 12:50:00	35.5	26.01
2010-07-08 12:55:00	35.9	26
2010-07-08 13:00:00	33.71	28.99
2010-07-08 13:05:00	33.3	30
2010-07-08 13:10:00	33.2	29
2010-07-08 13:15:00	33.3	29
2010-07-08 13:20:00	33.3	29
2010-07-08 13:25:00	34.3	28
2010-07-08 13:30:00	33.6	29
2010-07-08 13:35:00	34.1	28
2010-07-08 13:40:00	35.79	26.01
2010-07-08 13:45:00	34.8	27
2010-07-08 13:50:00	35.4	26
2010-07-08 13:55:00	34.9	27
2010-07-08 14:00:00	34.1	28
2010-07-08 14:05:00	34	28
2010-07-08 14:10:00	33.6	29
2010-07-08 14:15:00	33.7	29
2010-07-08 14:20:00	34.4	28
2010-07-08 14:25:00	34.1	28
2010-07-08 14:30:00	34.7	27
2010-07-08 14:35:00	34.8	27
2010-07-08 14:40:00	35.1	27
2010-07-08 14:45:00	34.6	28
2010-07-08 14:50:00	34.8	27
2010-07-08 14:55:00	35.4	27
2010-07-08 15:00:00	35.1	28
2010-07-08 15:05:00	34.7	28
2010-07-08 15:10:00	34.6	28
2010-07-08 15:15:00	35.2	27
2010-07-08 15:20:00	35.8	27
2010-07-08 15:25:00	35.5	27
2010-07-08 15:30:00	34.4	28
2010-07-08 15:35:00	34.6	28
2010-07-08 15:40:00	35.2	27
2010-07-08 15:45:00	34.5	28.99
2010-07-08 15:50:00	34.8	28
2010-07-08 15:55:00	34.6	29
2010-07-08 16:00:00	34.8	29
2010-07-08 16:05:00	35.3	28
2010-07-08 16:10:00	35.6	27
2010-07-08 16:15:00	36.1	26
2010-07-08 16:20:00	35.7	27
2010-07-08 16:25:00	35	28
2010-07-08 16:30:00	35.1	28
2010-07-08 16:35:00	35.3	28
2010-07-08 16:40:00	35.2	28
2010-07-08 16:45:00	34.5	29
2010-07-08 16:50:00	35.6	27.01
2010-07-08 16:55:00	35.6	27
2010-07-08 17:00:00	35.7	27
2010-07-08 17:05:00	35.4	28
2010-07-08 17:10:00	35	28
2010-07-08 17:15:00	34.6	29
2010-07-08 17:20:00	34.9	28
2010-07-08 17:25:00	34.6	28
2010-07-08 17:30:00	34.3	29.99
2010-07-08 17:35:00	33.8	31
2010-07-08 17:40:00	34	30
2010-07-08 17:45:00	33.6	30
2010-07-08 17:50:00	33	31.99
2010-07-08 17:55:00	32.1	33
2010-07-08 18:00:00	32.1	34
2010-07-08 18:05:00	32.3	34
2010-07-08 18:10:00	32.1	34
2010-07-08 18:15:00	32.3	34
2010-07-08 18:20:00	32.5	33
2010-07-08 18:25:00	32.3	33
2010-07-08 18:30:00	32.3	34
2010-07-08 18:35:00	32.8	33
2010-07-08 18:40:00	32.7	33
2010-07-08 18:45:00	32.8	33
2010-07-08 18:50:00	32.7	33
2010-07-08 18:55:00	32.9	33
2010-07-08 19:00:00	32.6	33
2010-07-08 19:05:00	32.5	33
2010-07-08 19:10:00	32.4	34
2010-07-08 19:15:00	32.4	34
2010-07-08 19:20:00	32.3	34
2010-07-08 19:25:00	32.2	35
2010-07-08 19:30:00	31.9	37.99
2010-07-08 19:35:00	31.6	39.99
2010-07-08 19:40:00	31.4	40
2010-07-08 19:45:00	31.2	41
2010-07-08 19:50:00	30.8	42
2010-07-08 19:55:00	30.5	43
2010-07-08 20:00:00	30.4	43
2010-07-08 20:05:00	30.3	42
2010-07-08 20:10:00	30	43
2010-07-08 20:15:00	29.8	43
2010-07-08 20:20:00	29.7	44
2010-07-08 20:25:00	29.4	44
2010-07-08 20:30:00	29.1	45.99
2010-07-08 20:35:00	28.6	47.99
2010-07-08 20:40:00	28.2	49
2010-07-08 20:45:00	27.9	50
2010-07-08 20:50:00	27.7	51
2010-07-08 20:55:00	27.5	51
2010-07-08 21:00:00	27.4	51
2010-07-08 21:05:00	27.2	51
2010-07-08 21:10:00	27	51
2010-07-08 21:15:00	26.8	52
2010-07-08 21:20:00	26.6	52
2010-07-08 21:25:00	26.4	52
2010-07-08 21:30:00	26.4	52
2010-07-08 21:35:00	26.8	51
2010-07-08 21:40:00	26.9	51
2010-07-08 21:45:00	26.9	51
2010-07-08 21:50:00	26.8	52
2010-07-08 21:55:00	26.7	52
2010-07-08 22:00:00	26.5	53
2010-07-08 22:05:00	26.4	53
2010-07-08 22:10:00	26.3	54
2010-07-08 22:15:00	26.1	55
2010-07-08 22:20:00	26	55
2010-07-08 22:25:00	25.8	56
2010-07-08 22:30:00	25.7	56
2010-07-08 22:35:00	25.5	57
2010-07-08 22:40:00	24.8	58.99
2010-07-08 22:45:00	24.2	60
2010-07-08 22:50:00	23.9	60
2010-07-08 22:55:00	23.7	60
2010-07-08 23:00:00	23.6	61
2010-07-08 23:05:00	23.5	61
2010-07-08 23:10:00	23.4	61
2010-07-08 23:15:00	23.3	62
2010-07-08 23:20:00	23.1	63
2010-07-08 23:25:00	23	63
2010-07-08 23:30:00	22.9	63
2010-07-08 23:35:00	22.8	64
2010-07-08 23:40:00	22.7	65
2010-07-08 23:45:00	22.6	65
2010-07-08 23:50:00	22.5	66
2010-07-08 23:55:00	22.4	66
2010-07-09	22.3	66
2010-07-09 00:05:00	22.2	67
2010-07-09 00:10:00	22.2	67
2010-07-09 00:15:00	22.1	68
2010-07-09 00:20:00	22	68
2010-07-09 00:25:00	21.8	69
2010-07-09 00:30:00	21.8	69
2010-07-09 00:35:00	21.7	70
2010-07-09 00:40:00	21.4	71
2010-07-09 00:45:00	21.1	72
2010-07-09 00:50:00	21	72
2010-07-09 00:55:00	20.9	73
2010-07-09 01:00:00	20.6	74
2010-07-09 01:05:00	20.3	75
2010-07-09 01:10:00	20	76
2010-07-09 01:15:00	19.6	77
2010-07-09 01:20:00	19.6	78
2010-07-09 01:25:00	19.6	78
2010-07-09 01:30:00	19.5	79
2010-07-09 01:35:00	19.1	79
2010-07-09 01:40:00	19	78
2010-07-09 01:45:00	19	78
2010-07-09 01:50:00	19.3	78
2010-07-09 01:55:00	19.7	77
2010-07-09 02:00:00	19.9	76
2010-07-09 02:05:00	20	76
2010-07-09 02:10:00	20.1	76
2010-07-09 02:15:00	20.1	76
2010-07-09 02:20:00	19.9	77
2010-07-09 02:25:00	19.7	78
2010-07-09 02:30:00	19.8	78
2010-07-09 02:35:00	19.9	77
2010-07-09 02:40:00	19.9	76
2010-07-09 02:45:00	20.2	75
2010-07-09 02:50:00	20.1	75
2010-07-09 02:55:00	20.2	74
2010-07-09 03:00:00	20.2	74
2010-07-09 03:05:00	20.2	74
2010-07-09 03:10:00	20.1	74
2010-07-09 03:15:00	20.2	74
2010-07-09 03:20:00	20.1	74
2010-07-09 03:25:00	20.1	74
2010-07-09 03:30:00	20.1	74
2010-07-09 03:35:00	20.1	74
2010-07-09 03:40:00	20	74
2010-07-09 03:45:00	20	74
2010-07-09 03:50:00	19.9	74
2010-07-09 03:55:00	19.9	74
2010-07-09 04:00:00	19.9	74
2010-07-09 04:05:00	20	73
2010-07-09 04:10:00	20	73
2010-07-09 04:15:00	20	73
2010-07-09 04:20:00	19.9	73
2010-07-09 04:25:00	19.9	74
2010-07-09 04:30:00	19.9	74
2010-07-09 04:35:00	20	73
2010-07-09 04:40:00	20	73
2010-07-09 04:45:00	19.9	73
2010-07-09 04:50:00	19.7	74
2010-07-09 04:55:00	19.6	74
2010-07-09 05:00:00	19.5	75
2010-07-09 05:05:00	19.4	75
2010-07-09 05:10:00	19.3	76
2010-07-09 05:15:00	19	77
2010-07-09 05:20:00	18.8	78
2010-07-09 05:25:00	18.7	78
2010-07-09 05:30:00	18.5	79
2010-07-09 05:35:00	18.3	80.99
2010-07-09 05:40:00	18.3	81
2010-07-09 05:45:00	18.2	82
2010-07-09 05:50:00	18.4	80.01
2010-07-09 05:55:00	18.4	79
2010-07-09 06:00:00	18.5	79
2010-07-09 06:05:00	18.6	78
2010-07-09 06:10:00	18.6	79
2010-07-09 06:15:00	18.8	78
2010-07-09 06:20:00	19.2	75.01
2010-07-09 06:25:00	19.5	74
2010-07-09 06:30:00	19.8	73
2010-07-09 06:35:00	20.1	72
2010-07-09 06:40:00	20.5	71
2010-07-09 06:45:00	20.7	70
2010-07-09 06:50:00	21	69
2010-07-09 06:55:00	21.3	68
2010-07-09 07:00:00	21.5	67
2010-07-09 07:05:00	21.7	66
2010-07-09 07:10:00	21.9	65
2010-07-09 07:15:00	22.2	64
2010-07-09 07:20:00	22.4	64
2010-07-09 07:25:00	22.6	63
2010-07-09 07:30:00	22.8	63
2010-07-09 07:35:00	23.1	62
2010-07-09 07:40:00	23.5	61
2010-07-09 07:45:00	23.7	60
2010-07-09 07:50:00	24.1	59
2010-07-09 07:55:00	24.4	58
2010-07-09 08:00:00	24.6	58
2010-07-09 08:05:00	24.9	57
2010-07-09 08:10:00	25.3	56
2010-07-09 08:15:00	25.5	55
2010-07-09 08:20:00	25.7	54
2010-07-09 08:25:00	26.1	52.01
2010-07-09 08:30:00	26.5	51
2010-07-09 08:35:00	26.8	50
2010-07-09 08:40:00	27.1	50
2010-07-09 08:45:00	27.2	49
2010-07-09 08:50:00	27.5	49
2010-07-09 08:55:00	27.9	48
2010-07-09 09:00:00	28.1	48
2010-07-09 09:05:00	28.4	47
2010-07-09 09:10:00	28.6	47
2010-07-09 09:15:00	29.3	45.01
2010-07-09 09:20:00	30	43.01
2010-07-09 09:25:00	30.6	42
2010-07-09 09:30:00	30.6	42
2010-07-09 09:35:00	30.6	42
2010-07-09 09:40:00	31.3	41
2010-07-09 09:45:00	31.7	40
2010-07-09 09:50:00	32	40
2010-07-09 09:55:00	32.3	38.01
2010-07-09 10:00:00	32.8	38
2010-07-09 10:05:00	33.2	37
2010-07-09 10:10:00	33.3	37
2010-07-09 10:15:00	33.3	36
2010-07-09 10:20:00	33.6	35
2010-07-09 10:25:00	33.6	35
2010-07-09 10:30:00	33	36
2010-07-09 10:35:00	32.8	37
2010-07-09 10:40:00	32.6	37
2010-07-09 10:45:00	33	37
2010-07-09 10:50:00	33.8	35.01
2010-07-09 10:55:00	34.9	33.01
2010-07-09 11:00:00	35.7	31.01
2010-07-09 11:05:00	36.3	30
2010-07-09 11:10:00	36.7	28.01
2010-07-09 11:15:00	36.5	28
2010-07-09 11:20:00	36.2	29
2010-07-09 11:25:00	35.9	29
2010-07-09 11:30:00	36.4	28
2010-07-09 11:35:00	37.2	27
2010-07-09 11:40:00	37.4	26
2010-07-09 11:45:00	37	27
2010-07-09 11:50:00	36.8	27
2010-07-09 11:55:00	36.8	26
2010-07-09 12:00:00	37.8	25
2010-07-09 12:05:00	38.5	23.01
2010-07-09 12:10:00	38.9	22
2010-07-09 12:15:00	39.1	22
2010-07-09 12:20:00	39.7	22
2010-07-09 12:25:00	39.3	22
2010-07-09 12:30:00	39.4	21
2010-07-09 12:35:00	39.4	21
2010-07-09 12:40:00	39.9	21
2010-07-09 12:45:00	40.4	20
2010-07-09 12:50:00	40.1	19
2010-07-09 12:55:00	40.5	19
2010-07-09 13:00:00	41.1	19
2010-07-09 13:05:00	40.4	19
2010-07-09 13:10:00	40.1	20
2010-07-09 13:15:00	40.5	20
2010-07-09 13:20:00	39.6	20
2010-07-09 13:25:00	39	21
2010-07-09 13:30:00	39.3	21
2010-07-09 13:35:00	38.2	22
2010-07-09 13:40:00	37.5	23
2010-07-09 13:45:00	37.1	23
2010-07-09 13:50:00	38.69	20.01
2010-07-09 13:55:00	40.39	19
2010-07-09 14:00:00	39.9	20
2010-07-09 14:05:00	39.2	20
2010-07-09 14:10:00	39.3	20
2010-07-09 14:15:00	39.5	20
2010-07-09 14:20:00	40	20
2010-07-09 14:25:00	38.9	21
2010-07-09 14:30:00	38	22
2010-07-09 14:35:00	37.7	23
2010-07-09 14:40:00	37.2	23
2010-07-09 14:45:00	37.4	23
2010-07-09 14:50:00	37	24
2010-07-09 14:55:00	36.1	24
2010-07-09 15:00:00	35.7	24
2010-07-09 15:05:00	35.4	25
2010-07-09 15:10:00	35.3	25
2010-07-09 15:15:00	34.9	26
2010-07-09 15:20:00	34.6	26
2010-07-09 15:25:00	34.5	27
2010-07-09 15:30:00	34.1	28
2010-07-09 15:35:00	33.9	29
2010-07-09 15:40:00	33.3	30
2010-07-09 15:45:00	33.3	30
2010-07-09 15:50:00	33.4	30
2010-07-09 15:55:00	33.7	30
2010-07-09 16:00:00	33.6	30
2010-07-09 16:05:00	33.9	30
2010-07-09 16:10:00	34.7	30
2010-07-09 16:15:00	35.5	30
2010-07-09 16:20:00	37.49	25.02
2010-07-09 16:25:00	38.9	23.01
2010-07-09 16:30:00	39.1	21.01
2010-07-09 16:35:00	39.8	20
2010-07-09 16:40:00	39.7	20
2010-07-09 16:45:00	39.8	20
2010-07-09 16:50:00	40.2	19
2010-07-09 16:55:00	40.3	19
2010-07-09 17:00:00	40.1	19
2010-07-09 17:05:00	39.6	20
2010-07-09 17:10:00	39.9	20
2010-07-09 17:15:00	39.6	20
2010-07-09 17:20:00	39.6	20
2010-07-09 17:25:00	39.5	20
2010-07-09 17:30:00	39.3	20
2010-07-09 17:35:00	39.1	21
2010-07-09 17:40:00	38.9	21
2010-07-09 17:45:00	38	22
2010-07-09 17:50:00	38.3	21
2010-07-09 17:55:00	37.8	22
2010-07-09 18:00:00	38.4	21
2010-07-09 18:05:00	38.5	22
2010-07-09 18:10:00	38.6	22
2010-07-09 18:15:00	38.6	22
2010-07-09 18:20:00	38.3	22
2010-07-09 18:25:00	38.4	22
2010-07-09 18:30:00	38.4	22
2010-07-09 18:35:00	38.1	23
2010-07-09 18:40:00	37.6	24
2010-07-09 18:45:00	37.2	24
2010-07-09 18:50:00	36.7	25
2010-07-09 18:55:00	36.9	25
2010-07-09 19:00:00	36.2	26.99
2010-07-09 19:05:00	35.4	31.98
2010-07-09 19:10:00	34.7	34.99
2010-07-09 19:15:00	34.4	36.99
2010-07-09 19:20:00	34	38
2010-07-09 19:25:00	33.9	38
2010-07-09 19:30:00	33.9	38
2010-07-09 19:35:00	33.8	38
2010-07-09 19:40:00	33.7	38
2010-07-09 19:45:00	33.5	38
2010-07-09 19:50:00	33.2	39
2010-07-09 19:55:00	33	38
2010-07-09 20:00:00	32.8	39
2010-07-09 20:05:00	32.6	39
2010-07-09 20:10:00	32.3	39
2010-07-09 20:15:00	31.8	40
2010-07-09 20:20:00	31.6	40
2010-07-09 20:25:00	31.3	40
2010-07-09 20:30:00	31.1	40
2010-07-09 20:35:00	31	40
2010-07-09 20:40:00	30.7	41
2010-07-09 20:45:00	30.4	42
2010-07-09 20:50:00	30.2	43
2010-07-09 20:55:00	30.1	43
2010-07-09 21:00:00	29.8	43
2010-07-09 21:05:00	29.6	43
2010-07-09 21:10:00	29.4	43
2010-07-09 21:15:00	29.3	43
2010-07-09 21:20:00	29	44
2010-07-09 21:25:00	28.8	44
2010-07-09 21:30:00	28.8	44
2010-07-09 21:35:00	29	44
2010-07-09 21:40:00	29	44
2010-07-09 21:45:00	28.9	45
2010-07-09 21:50:00	28.9	45
2010-07-09 21:55:00	28.7	46
2010-07-09 22:00:00	28.7	47
2010-07-09 22:05:00	28.5	47
2010-07-09 22:10:00	28.4	48
2010-07-09 22:15:00	28.2	49
2010-07-09 22:20:00	28.2	49
2010-07-09 22:25:00	28.1	50
2010-07-09 22:30:00	28.1	50
2010-07-09 22:35:00	28	50
2010-07-09 22:40:00	27.4	50
2010-07-09 22:45:00	27	50
2010-07-09 22:50:00	26.9	50
2010-07-09 22:55:00	26.7	50
2010-07-09 23:00:00	26.4	51
2010-07-09 23:05:00	25.8	52.99
2010-07-09 23:10:00	25.6	54
2010-07-09 23:15:00	25.4	55
2010-07-09 23:20:00	25.3	55
2010-07-09 23:25:00	25.1	56
2010-07-09 23:30:00	24.9	57
2010-07-09 23:35:00	24.8	58
2010-07-09 23:40:00	24.4	59.99
2010-07-09 23:45:00	24.2	61
2010-07-09 23:50:00	24.1	61
2010-07-09 23:55:00	23.7	63.99
2010-07-10	23.6	65.99
2010-07-10 00:05:00	23.9	64.01
2010-07-10 00:10:00	23.8	64
2010-07-10 00:15:00	23.6	64
2010-07-10 00:20:00	23.4	65
2010-07-10 00:25:00	23.2	66.99
2010-07-10 00:30:00	23.4	65.01
2010-07-10 00:35:00	23.3	65
2010-07-10 00:40:00	23	66
2010-07-10 00:45:00	23	66
2010-07-10 00:50:00	22.6	68.99
2010-07-10 00:55:00	22.6	69
2010-07-10 01:00:00	22.8	67.01
2010-07-10 01:05:00	22.8	66
2010-07-10 01:10:00	22.8	66
2010-07-10 01:15:00	22.5	67
2010-07-10 01:20:00	22.3	68
2010-07-10 01:25:00	22	69.99
2010-07-10 01:30:00	22	70
2010-07-10 01:35:00	21.9	70
2010-07-10 01:40:00	21.7	71.99
2010-07-10 01:45:00	21.6	73.99
2010-07-10 01:50:00	21.9	72.01
2010-07-10 01:55:00	21.8	72
2010-07-10 02:00:00	21.2	73
2010-07-10 02:05:00	21.2	72
2010-07-10 02:10:00	21.2	72
2010-07-10 02:15:00	21.2	73.99
2010-07-10 02:20:00	21.2	74
2010-07-10 02:25:00	21.2	74
2010-07-10 02:30:00	21	74
2010-07-10 02:35:00	21	74
2010-07-10 02:40:00	20.9	74
2010-07-10 02:45:00	21.1	73
2010-07-10 02:50:00	21	73
2010-07-10 02:55:00	20.8	74.99
2010-07-10 03:00:00	20.5	76.99
2010-07-10 03:05:00	20.3	78.99
2010-07-10 03:10:00	20.4	79
2010-07-10 03:15:00	20.5	78
2010-07-10 03:20:00	20.4	79
2010-07-10 03:25:00	20.4	80
2010-07-10 03:30:00	20.4	80
2010-07-10 03:35:00	20.4	79
2010-07-10 03:40:00	20.3	79
2010-07-10 03:45:00	20.1	79
2010-07-10 03:50:00	19.9	80
2010-07-10 03:55:00	20	79
2010-07-10 04:00:00	19.9	80
2010-07-10 04:05:00	19.9	80
2010-07-10 04:10:00	20.1	79
2010-07-10 04:15:00	20.1	79
2010-07-10 04:20:00	20	79
2010-07-10 04:25:00	19.7	80.99
2010-07-10 04:30:00	19.5	82.99
2010-07-10 04:35:00	19.5	84
2010-07-10 04:40:00	19.5	84
2010-07-10 04:45:00	19.6	84
2010-07-10 04:50:00	19.7	83
2010-07-10 04:55:00	19.6	82
2010-07-10 05:00:00	19.6	82
2010-07-10 05:05:00	19.5	82
2010-07-10 05:10:00	19.5	81
2010-07-10 05:15:00	19.5	81
2010-07-10 05:20:00	19.4	81
2010-07-10 05:25:00	19.2	82
2010-07-10 05:30:00	19.1	83.99
2010-07-10 05:35:00	19	84
2010-07-10 05:40:00	19	85.99
2010-07-10 05:45:00	19.2	84.01
2010-07-10 05:50:00	19.3	84
2010-07-10 05:55:00	19	84
2010-07-10 06:00:00	18.9	85
2010-07-10 06:05:00	18.8	85
2010-07-10 06:10:00	19	84
2010-07-10 06:15:00	19.3	83
2010-07-10 06:20:00	19.5	82
2010-07-10 06:25:00	19.5	83
2010-07-10 06:30:00	19.5	83
2010-07-10 06:35:00	19.5	82
2010-07-10 06:40:00	19.6	81
2010-07-10 06:45:00	19.9	80
2010-07-10 06:50:00	20.3	78.01
2010-07-10 06:55:00	20.6	77
2010-07-10 07:00:00	20.8	76
2010-07-10 07:05:00	21.1	74.01
2010-07-10 07:10:00	21.4	74
2010-07-10 07:15:00	21.6	74
2010-07-10 07:20:00	22	73
2010-07-10 07:25:00	22.2	72
2010-07-10 07:30:00	22.2	71
2010-07-10 07:35:00	22.4	69.01
2010-07-10 07:40:00	22.8	67.01
2010-07-10 07:45:00	23	67
2010-07-10 07:50:00	23.2	66
2010-07-10 07:55:00	23.6	64.01
2010-07-10 08:00:00	24	63
2010-07-10 08:05:00	24.5	62
2010-07-10 08:10:00	25	59.01
2010-07-10 08:15:00	25.1	59
2010-07-10 08:20:00	25.5	57.01
2010-07-10 08:25:00	26	54.01
2010-07-10 08:30:00	26.1	54
2010-07-10 08:35:00	26.3	53
2010-07-10 08:40:00	26.7	51.01
2010-07-10 08:45:00	26.9	49.01
2010-07-10 08:50:00	27.1	46.01
2010-07-10 08:55:00	27.5	43.01
2010-07-10 09:00:00	27.9	40.01
2010-07-10 09:05:00	28	39
2010-07-10 09:10:00	28.2	40
2010-07-10 09:15:00	28	41
2010-07-10 09:20:00	28	41
2010-07-10 09:25:00	28.4	39.01
2010-07-10 09:30:00	28.9	38
2010-07-10 09:35:00	29	38
2010-07-10 09:40:00	29.2	37
2010-07-10 09:45:00	29.9	35.01
2010-07-10 09:50:00	29.9	36
2010-07-10 09:55:00	31	34.01
2010-07-10 10:00:00	31.9	32.01
2010-07-10 10:05:00	32.5	32
2010-07-10 10:10:00	32.4	32
2010-07-10 10:15:00	33	32
2010-07-10 10:20:00	32.8	32
2010-07-10 10:25:00	32.6	33
2010-07-10 10:30:00	32.5	33
2010-07-10 10:35:00	32.7	34
2010-07-10 10:40:00	32.9	33
2010-07-10 10:45:00	33.7	32
2010-07-10 10:50:00	33.4	32
2010-07-10 10:55:00	33.6	32
2010-07-10 11:00:00	33.6	31
2010-07-10 11:05:00	33.8	31
2010-07-10 11:10:00	34.2	30
2010-07-10 11:15:00	34.5	30
2010-07-10 11:20:00	33.9	31
2010-07-10 11:25:00	34.7	30
2010-07-10 11:30:00	34.9	30
2010-07-10 11:35:00	35.59	29.01
2010-07-10 11:40:00	35.8	29
2010-07-10 11:45:00	36.5	29
2010-07-10 11:50:00	36	30
2010-07-10 11:55:00	37	29
2010-07-10 12:00:00	36.4	30
2010-07-10 12:05:00	36.3	30
2010-07-10 12:10:00	36.8	30
2010-07-10 12:15:00	36.4	30
2010-07-10 12:20:00	35.8	31
2010-07-10 12:25:00	36.3	31
2010-07-10 12:30:00	37.7	29.01
2010-07-10 12:35:00	38.1	28
2010-07-10 12:40:00	37.9	28.99
2010-07-10 12:45:00	38.3	28.01
2010-07-10 12:50:00	38.7	28
2010-07-10 12:55:00	37.9	29
2010-07-10 13:00:00	37.8	30
2010-07-10 13:05:00	36.9	31
2010-07-10 13:10:00	37.4	31
2010-07-10 13:15:00	37.5	31
2010-07-10 13:20:00	37.3	31
2010-07-10 13:25:00	37.5	31
2010-07-10 13:30:00	37.3	31
2010-07-10 13:35:00	37.99	30.01
2010-07-10 13:40:00	38.2	30
2010-07-10 13:45:00	39.5	27.01
2010-07-10 13:50:00	39.5	27
2010-07-10 13:55:00	37.81	29.99
2010-07-10 14:00:00	38.2	30
2010-07-10 14:05:00	39.4	27.01
2010-07-10 14:10:00	39.6	27
2010-07-10 14:15:00	39	28
2010-07-10 14:20:00	39.1	28
2010-07-10 14:25:00	38.3	29
2010-07-10 14:30:00	39.6	28
2010-07-10 14:35:00	38.8	28
2010-07-10 14:40:00	38.5	29.99
2010-07-10 14:45:00	38.9	29
2010-07-10 14:50:00	39	29
2010-07-10 14:55:00	40.69	27.01
2010-07-10 15:00:00	40.8	27
2010-07-10 15:05:00	38.13	29.97
2010-07-10 15:10:00	38.2	30
2010-07-10 15:15:00	38.69	30
2010-07-10 15:20:00	38.8	29
2010-07-10 15:25:00	39.1	29
2010-07-10 15:30:00	40.09	27.02
2010-07-10 15:35:00	39.6	28
2010-07-10 15:40:00	39.4	28
2010-07-10 15:45:00	39	29
2010-07-10 15:50:00	39.1	29
2010-07-10 15:55:00	39.6	28
2010-07-10 16:00:00	38.3	29.99
2010-07-10 16:05:00	38	30
2010-07-10 16:10:00	38.9	29
2010-07-10 16:15:00	39.3	29
2010-07-10 16:20:00	39.2	29
2010-07-10 16:25:00	38.7	29
2010-07-10 16:30:00	39.4	28
2010-07-10 16:35:00	39.4	28
2010-07-10 16:40:00	39.8	27
2010-07-10 16:45:00	40.6	26
2010-07-10 16:50:00	40.7	26
2010-07-10 16:55:00	39.4	27.99
2010-07-10 17:00:00	39.4	28
2010-07-10 17:05:00	39.2	28
2010-07-10 17:10:00	39.1	28
2010-07-10 17:15:00	39.2	28
2010-07-10 17:20:00	39.6	28
2010-07-10 17:25:00	39.7	28
2010-07-10 17:30:00	39.3	29
2010-07-10 17:35:00	37.9	30.99
2010-07-10 17:40:00	37.5	31
2010-07-10 17:45:00	36.6	32.99
2010-07-10 17:50:00	36	34
2010-07-10 17:55:00	35.6	35
2010-07-10 18:00:00	35.5	34
2010-07-10 18:05:00	35.3	34
2010-07-10 18:10:00	35.4	34
2010-07-10 18:15:00	35.4	34
2010-07-10 18:20:00	35.3	34
2010-07-10 18:25:00	35.1	34.99
2010-07-10 18:30:00	35	35
2010-07-10 18:35:00	35.1	35
2010-07-10 18:40:00	35.1	35
2010-07-10 18:45:00	35.1	36
2010-07-10 18:50:00	34.7	36.99
2010-07-10 18:55:00	34.5	37.99
2010-07-10 19:00:00	34.1	39
2010-07-10 19:05:00	33.8	40
2010-07-10 19:10:00	33.6	40
2010-07-10 19:15:00	33.3	41
2010-07-10 19:20:00	33.2	42
2010-07-10 19:25:00	32.9	42
2010-07-10 19:30:00	32.7	42
2010-07-10 19:35:00	32.7	43
2010-07-10 19:40:00	32.4	43
2010-07-10 19:45:00	32.2	44
2010-07-10 19:50:00	32.1	44
2010-07-10 19:55:00	31.9	44.99
2010-07-10 20:00:00	31.6	45
2010-07-10 20:05:00	31.4	46
2010-07-10 20:10:00	31.2	46
2010-07-10 20:15:00	30.7	48.99
2010-07-10 20:20:00	30.11	50.98
2010-07-10 20:25:00	29.31	53.97
2010-07-10 20:30:00	28.81	56.97
2010-07-10 20:35:00	28.4	58.98
2010-07-10 20:40:00	28.1	59.99
2010-07-10 20:45:00	28	60.99
2010-07-10 20:50:00	27.51	64.96
2010-07-10 20:55:00	26.31	74.9
2010-07-10 21:00:00	25.51	79.95
2010-07-10 21:05:00	25.1	80
2010-07-10 21:10:00	25.1	80.99
2010-07-10 21:15:00	24.4	81
2010-07-10 21:20:00	24.4	80
2010-07-10 21:25:00	24.6	79
2010-07-10 21:30:00	24.7	79.99
2010-07-10 21:35:00	25.1	79
2010-07-10 21:40:00	25.5	78
2010-07-10 21:45:00	25.8	78
2010-07-10 21:50:00	25.9	78
2010-07-10 21:55:00	26	78
2010-07-10 22:00:00	26.1	78
2010-07-10 22:05:00	26.2	78
2010-07-10 22:10:00	26.3	78
2010-07-10 22:15:00	26.3	78
2010-07-10 22:20:00	26.2	78.99
2010-07-10 22:25:00	25.9	80
2010-07-10 22:30:00	25.31	80.99
2010-07-10 22:35:00	24.9	82
2010-07-10 22:40:00	23.9	84.99
2010-07-10 22:45:00	23.21	85.99
2010-07-10 22:50:00	22.8	86
2010-07-10 22:55:00	22	87
2010-07-10 23:00:00	21.4	87
2010-07-10 23:05:00	21.1	86
2010-07-10 23:10:00	21	87
2010-07-10 23:15:00	21.1	87
2010-07-10 23:20:00	21.4	86.01
2010-07-10 23:25:00	21.2	86
2010-07-10 23:30:00	20.8	86.99
2010-07-10 23:35:00	20.8	87
2010-07-10 23:40:00	20.8	87
2010-07-10 23:45:00	20.6	87
2010-07-10 23:50:00	20.7	86
2010-07-10 23:55:00	20.6	86.99
2010-07-11	20.6	87.99
2010-07-11 00:05:00	20.5	90.97
2010-07-11 00:10:00	20.7	91
2010-07-11 00:15:00	20.4	92
2010-07-11 00:20:00	20.4	91
2010-07-11 00:25:00	20.7	91
2010-07-11 00:30:00	20.9	91
2010-07-11 00:35:00	21	91
2010-07-11 00:40:00	20.6	91.99
2010-07-11 00:45:00	20.4	92
2010-07-11 00:50:00	20.5	92
2010-07-11 00:55:00	20.7	92
2010-07-11 01:00:00	21	91.01
2010-07-11 01:05:00	21.2	92
2010-07-11 01:10:00	21.3	91
2010-07-11 01:15:00	21.3	92
2010-07-11 01:20:00	21.4	91
2010-07-11 01:25:00	21.5	91
2010-07-11 01:30:00	21.6	91
2010-07-11 01:35:00	21.7	91
2010-07-11 01:40:00	21.8	91
2010-07-11 01:45:00	21.8	91
2010-07-11 01:50:00	21.21	91.99
2010-07-11 01:55:00	20.8	92.99
2010-07-11 02:00:00	20.7	93
2010-07-11 02:05:00	20.6	93
2010-07-11 02:10:00	20.6	93
2010-07-11 02:15:00	20.5	93
2010-07-11 02:20:00	20.4	93
2010-07-11 02:25:00	20.5	93
2010-07-11 02:30:00	20.6	92.01
2010-07-11 02:35:00	20.6	92
2010-07-11 02:40:00	20.7	92
2010-07-11 02:45:00	20.6	92
2010-07-11 02:50:00	20.6	92
2010-07-11 02:55:00	20.6	92
2010-07-11 03:00:00	20.6	92
2010-07-11 03:05:00	20.6	92
2010-07-11 03:10:00	20.6	92
2010-07-11 03:15:00	20.6	92
2010-07-11 03:20:00	20.6	92
2010-07-11 03:25:00	20.6	92
2010-07-11 03:30:00	20.6	92
2010-07-11 03:35:00	20.5	92
2010-07-11 03:40:00	20.4	92
2010-07-11 03:45:00	20.5	92
2010-07-11 03:50:00	20.4	92
2010-07-11 03:55:00	20.4	92.99
2010-07-11 04:00:00	20.4	93
2010-07-11 04:05:00	20.4	93
2010-07-11 04:10:00	20.4	93
2010-07-11 04:15:00	20.5	93
2010-07-11 04:20:00	20.5	93
2010-07-11 04:25:00	20.5	93
2010-07-11 04:30:00	20.5	93
2010-07-11 04:35:00	20.6	93
2010-07-11 04:40:00	20.6	93
2010-07-11 04:45:00	20.6	93
2010-07-11 04:50:00	20.7	93
2010-07-11 04:55:00	20.8	92.01
2010-07-11 05:00:00	20.8	93
2010-07-11 05:05:00	20.8	93
2010-07-11 05:10:00	20.8	93
2010-07-11 05:15:00	20.8	93
2010-07-11 05:20:00	20.8	93
2010-07-11 05:25:00	20.8	93
2010-07-11 05:30:00	20.8	93
2010-07-11 05:35:00	20.9	92.01
2010-07-11 05:40:00	20.9	92
2010-07-11 05:45:00	20.9	92
2010-07-11 05:50:00	20.9	92
2010-07-11 05:55:00	20.9	92
2010-07-11 06:00:00	21	92
2010-07-11 06:05:00	21	92
2010-07-11 06:10:00	20.9	92
2010-07-11 06:15:00	20.9	92
2010-07-11 06:20:00	20.9	92
2010-07-11 06:25:00	21	92
2010-07-11 06:30:00	21	92
2010-07-11 06:35:00	21	92
2010-07-11 06:40:00	21	92
2010-07-11 06:45:00	20.9	92
2010-07-11 06:50:00	20.9	92
2010-07-11 06:55:00	20.9	92
2010-07-11 07:00:00	20.9	92
2010-07-11 07:05:00	20.9	92
2010-07-11 07:10:00	21	91
2010-07-11 07:15:00	21.2	91
2010-07-11 07:20:00	21.2	90
2010-07-11 07:25:00	21.3	90
2010-07-11 07:30:00	21.4	90
2010-07-11 07:35:00	21.7	88.01
2010-07-11 07:40:00	21.9	87.01
2010-07-11 07:45:00	21.9	87.99
2010-07-11 07:50:00	22	88
2010-07-11 07:55:00	22.1	87
2010-07-11 08:00:00	22.1	87
2010-07-11 08:05:00	22.2	86.01
2010-07-11 08:10:00	22.4	85
2010-07-11 08:15:00	22.5	85
2010-07-11 08:20:00	22.6	85
2010-07-11 08:25:00	22.9	83.01
2010-07-11 08:30:00	23.4	81.02
2010-07-11 08:35:00	23.8	79.02
2010-07-11 08:40:00	23.7	79
2010-07-11 08:45:00	23.9	78.01
2010-07-11 08:50:00	24.59	75.03
2010-07-11 08:55:00	24.8	74.01
2010-07-11 09:00:00	25.29	72.02
2010-07-11 09:05:00	25.7	71
2010-07-11 09:10:00	26.1	70.01
2010-07-11 09:15:00	26.4	68.01
2010-07-11 09:20:00	27.3	65.01
2010-07-11 09:25:00	28.09	63.02
2010-07-11 09:30:00	28.4	61.02
2010-07-11 09:35:00	28.5	61
2010-07-11 09:40:00	28.2	61
2010-07-11 09:45:00	28.7	59.01
2010-07-11 09:50:00	29.7	56.01
2010-07-11 09:55:00	29.9	55.01
2010-07-11 10:00:00	29.9	56
2010-07-11 10:05:00	30.1	55.01
2010-07-11 10:10:00	29.11	57.97
2010-07-11 10:15:00	29.79	56.02
2010-07-11 10:20:00	30.6	54.01
2010-07-11 10:25:00	30.4	54
2010-07-11 10:30:00	30.9	53
2010-07-11 10:35:00	31.7	51.01
2010-07-11 10:40:00	31.9	50
2010-07-11 10:45:00	32	50
2010-07-11 10:50:00	32.7	48.01
2010-07-11 10:55:00	32.9	48
2010-07-11 11:00:00	33	47
2010-07-11 11:05:00	33.3	47
2010-07-11 11:10:00	33.8	45.01
2010-07-11 11:15:00	33.4	46.99
2010-07-11 11:20:00	33.1	48
2010-07-11 11:25:00	34.09	46.02
2010-07-11 11:30:00	34.3	45.01
2010-07-11 11:35:00	33.81	45.99
2010-07-11 11:40:00	33.5	47
2010-07-11 11:45:00	33.3	47
2010-07-11 11:50:00	33.3	47
2010-07-11 11:55:00	33.1	48
2010-07-11 12:00:00	33.3	47
2010-07-11 12:05:00	33.1	48
2010-07-11 12:10:00	33.9	45.01
2010-07-11 12:15:00	34.5	43.01
2010-07-11 12:20:00	34.9	43
2010-07-11 12:25:00	35.4	41.01
2010-07-11 12:30:00	35.8	39.01
2010-07-11 12:35:00	35.6	40
2010-07-11 12:40:00	36.1	39
2010-07-11 12:45:00	36.6	38
2010-07-11 12:50:00	36.4	39
2010-07-11 12:55:00	35.7	39
2010-07-11 13:00:00	35.9	38.01
2010-07-11 13:05:00	36.1	38
2010-07-11 13:10:00	36.1	38
2010-07-11 13:15:00	36.7	37
2010-07-11 13:20:00	36.7	37
2010-07-11 13:25:00	37.1	35.01
2010-07-11 13:30:00	37.1	35
2010-07-11 13:35:00	36.8	36.99
2010-07-11 13:40:00	37	36
2010-07-11 13:45:00	36.9	36
2010-07-11 13:50:00	37	36
2010-07-11 13:55:00	37.1	36.99
2010-07-11 14:00:00	37	37
2010-07-11 14:05:00	35.52	39.97
2010-07-11 14:10:00	35.5	40
2010-07-11 14:15:00	36.1	39
2010-07-11 14:20:00	35.7	39.99
2010-07-11 14:25:00	35.4	40.99
2010-07-11 14:30:00	35.99	39.02
2010-07-11 14:35:00	36.89	37.02
2010-07-11 14:40:00	36.6	37.99
2010-07-11 14:45:00	36.9	37
2010-07-11 14:50:00	37.1	37
2010-07-11 14:55:00	37.5	36.01
2010-07-11 15:00:00	37.6	36
2010-07-11 15:05:00	37.4	36
2010-07-11 15:10:00	38	35
2010-07-11 15:15:00	37.4	36
2010-07-11 15:20:00	37.9	35.01
2010-07-11 15:25:00	38	35
2010-07-11 15:30:00	38.3	35
2010-07-11 15:35:00	38.4	35
2010-07-11 15:40:00	37.3	36.99
2010-07-11 15:45:00	37.8	36.01
2010-07-11 15:50:00	38	36
2010-07-11 15:55:00	37.9	36
2010-07-11 16:00:00	38.59	35.01
2010-07-11 16:05:00	37.11	36.99
2010-07-11 16:10:00	37.4	37
2010-07-11 16:15:00	37.5	37
2010-07-11 16:20:00	36.71	37.99
2010-07-11 16:25:00	37.29	36.02
2010-07-11 16:30:00	37.6	35.01
2010-07-11 16:35:00	37.6	35
2010-07-11 16:40:00	37.7	34.01
2010-07-11 16:45:00	37.6	34
2010-07-11 16:50:00	36.41	36.97
2010-07-11 16:55:00	35.31	38.98
2010-07-11 17:00:00	33.61	43.98
2010-07-11 17:05:00	33.3	45.99
2010-07-11 17:10:00	33.4	47
2010-07-11 17:15:00	32.9	47.99
2010-07-11 17:20:00	33.49	47.01
2010-07-11 17:25:00	33.8	47
2010-07-11 17:30:00	33.5	48.99
2010-07-11 17:35:00	33.7	49
2010-07-11 17:40:00	33.3	49
2010-07-11 17:45:00	32.8	50.99
2010-07-11 17:50:00	32.5	51
2010-07-11 17:55:00	32.2	52.99
2010-07-11 18:00:00	32.3	53
2010-07-11 18:05:00	32.4	53
2010-07-11 18:10:00	32	54.99
2010-07-11 18:15:00	31.8	55
2010-07-11 18:20:00	31.7	55
2010-07-11 18:25:00	31.7	54.01
2010-07-11 18:30:00	31.4	55
2010-07-11 18:35:00	31.2	56
2010-07-11 18:40:00	30.61	56.99
2010-07-11 18:45:00	30	58.99
2010-07-11 18:50:00	29.9	59.99
2010-07-11 18:55:00	29.6	60
2010-07-11 19:00:00	29.3	58.02
2010-07-11 19:05:00	29	57.01
2010-07-11 19:10:00	28.9	55.02
2010-07-11 19:15:00	28.7	54.01
2010-07-11 19:20:00	28.8	53.01
2010-07-11 19:25:00	28.6	53
2010-07-11 19:30:00	28.4	53
2010-07-11 19:35:00	28	53
2010-07-11 19:40:00	27.8	53
2010-07-11 19:45:00	27.8	53
2010-07-11 19:50:00	27.8	53
2010-07-11 19:55:00	27.5	54.98
2010-07-11 20:00:00	27.3	55.99
2010-07-11 20:05:00	27.2	56.99
2010-07-11 20:10:00	27.1	57
2010-07-11 20:15:00	27	57
2010-07-11 20:20:00	26.8	56.01
2010-07-11 20:25:00	26.6	56
2010-07-11 20:30:00	26.4	57.98
2010-07-11 20:35:00	26.3	59.98
2010-07-11 20:40:00	26.1	60.99
2010-07-11 20:45:00	25.8	61
2010-07-11 20:50:00	25.6	61.99
2010-07-11 20:55:00	25.5	62
2010-07-11 21:00:00	25.3	62.99
2010-07-11 21:05:00	25.2	63
2010-07-11 21:10:00	25	63.99
2010-07-11 21:15:00	24.8	64
2010-07-11 21:20:00	24.7	64
2010-07-11 21:25:00	24.6	64
2010-07-11 21:30:00	24.8	63.01
2010-07-11 21:35:00	25.2	62
2010-07-11 21:40:00	25.4	61
2010-07-11 21:45:00	25.5	61
2010-07-11 21:50:00	25.4	61.99
2010-07-11 21:55:00	25.4	62
2010-07-11 22:00:00	25.3	62.99
2010-07-11 22:05:00	25.3	63
2010-07-11 22:10:00	25.3	63.99
2010-07-11 22:15:00	25.2	64
2010-07-11 22:20:00	25.1	64
2010-07-11 22:25:00	25.1	65
2010-07-11 22:30:00	25	65
2010-07-11 22:35:00	24.9	65.99
2010-07-11 22:40:00	24.01	67.98
2010-07-11 22:45:00	23.51	68.99
2010-07-11 22:50:00	23.2	69
2010-07-11 22:55:00	23	69.99
2010-07-11 23:00:00	23	70
2010-07-11 23:05:00	22.9	70
2010-07-11 23:10:00	22.8	70
2010-07-11 23:15:00	22.7	70.99
2010-07-11 23:20:00	22.7	71
2010-07-11 23:25:00	22.7	71
2010-07-11 23:30:00	22.7	71
2010-07-11 23:35:00	22.7	71
2010-07-11 23:40:00	22.6	71
2010-07-11 23:45:00	22.6	71
2010-07-11 23:50:00	22.5	71.99
2010-07-11 23:55:00	22.5	72
2010-07-12	22.5	72
2010-07-12 00:05:00	22.5	72
2010-07-12 00:10:00	22.5	72
2010-07-12 00:15:00	22.4	72.99
2010-07-12 00:20:00	22.3	73
2010-07-12 00:25:00	22.2	73.99
2010-07-12 00:30:00	22.2	74
2010-07-12 00:35:00	22.1	74
2010-07-12 00:40:00	22.1	74
2010-07-12 00:45:00	22.1	74
2010-07-12 00:50:00	22	74
2010-07-12 00:55:00	21.9	74.99
2010-07-12 01:00:00	21.9	75
2010-07-12 01:05:00	21.9	75
2010-07-12 01:10:00	21.9	75
2010-07-12 01:15:00	21.8	75.99
2010-07-12 01:20:00	21.8	75.01
2010-07-12 01:25:00	21.9	75
2010-07-12 01:30:00	21.8	75.99
2010-07-12 01:35:00	21.6	77.98
2010-07-12 01:40:00	21.5	78
2010-07-12 01:45:00	21.5	78.99
2010-07-12 01:50:00	21.4	79
2010-07-12 01:55:00	21.4	79
2010-07-12 02:00:00	21.5	79
2010-07-12 02:05:00	21.4	79
2010-07-12 02:10:00	21.3	79.99
2010-07-12 02:15:00	21.2	80
2010-07-12 02:20:00	21.1	80
2010-07-12 02:25:00	21.1	80
2010-07-12 02:30:00	21.1	80
2010-07-12 02:35:00	21.1	80
2010-07-12 02:40:00	21.1	80
2010-07-12 02:45:00	21	79.01
2010-07-12 02:50:00	20.9	79.99
2010-07-12 02:55:00	20.9	80
2010-07-12 03:00:00	20.9	80
2010-07-12 03:05:00	20.7	80
2010-07-12 03:10:00	20.7	80
2010-07-12 03:15:00	20.8	79.01
2010-07-12 03:20:00	20.7	79.99
2010-07-12 03:25:00	20.7	79.01
2010-07-12 03:30:00	20.8	79
2010-07-12 03:35:00	20.7	79
2010-07-12 03:40:00	20.6	79.99
2010-07-12 03:45:00	20.6	80
2010-07-12 03:50:00	20.5	80
2010-07-12 03:55:00	20.5	79.01
2010-07-12 04:00:00	20.4	79
2010-07-12 04:05:00	20.4	79
2010-07-12 04:10:00	20.3	79
2010-07-12 04:15:00	20.3	79
2010-07-12 04:20:00	20.3	79
2010-07-12 04:25:00	20.2	79.99
2010-07-12 04:30:00	20.1	80.99
2010-07-12 04:35:00	20	81
2010-07-12 04:40:00	19.9	81
2010-07-12 04:45:00	19.9	81
2010-07-12 04:50:00	19.8	81
2010-07-12 04:55:00	19.9	81
2010-07-12 05:00:00	19.7	81.99
2010-07-12 05:05:00	19.7	82
2010-07-12 05:10:00	19.6	82
2010-07-12 05:15:00	19.5	82.99
2010-07-12 05:20:00	19.4	83
2010-07-12 05:25:00	19.3	83
2010-07-12 05:30:00	19.3	83
2010-07-12 05:35:00	19.4	83
2010-07-12 05:40:00	19.3	83
2010-07-12 05:45:00	19.2	83.99
2010-07-12 05:50:00	19	84.99
2010-07-12 05:55:00	18.9	85.99
2010-07-12 06:00:00	18.9	85.01
2010-07-12 06:05:00	18.9	85.99
2010-07-12 06:10:00	19.1	85.01
2010-07-12 06:15:00	19.2	85
2010-07-12 06:20:00	19.4	84.01
2010-07-12 06:25:00	19.6	82.02
2010-07-12 06:30:00	19.8	81.01
2010-07-12 06:35:00	19.9	81
2010-07-12 06:40:00	20.1	80.01
2010-07-12 06:45:00	20.4	78.02
2010-07-12 06:50:00	20.6	77.01
2010-07-12 06:55:00	20.8	76.01
2010-07-12 07:00:00	20.8	76
2010-07-12 07:05:00	20.8	76
2010-07-12 07:10:00	20.7	76
2010-07-12 07:15:00	20.6	76.99
2010-07-12 07:20:00	20.5	77.99
2010-07-12 07:25:00	20.7	77.01
2010-07-12 07:30:00	21.1	76.01
2010-07-12 07:35:00	21.69	74.02
2010-07-12 07:40:00	21.7	74
2010-07-12 07:45:00	21.6	74
2010-07-12 07:50:00	21.8	73.01
2010-07-12 07:55:00	21.9	73.99
2010-07-12 08:00:00	21.9	74
2010-07-12 08:05:00	21.8	74
2010-07-12 08:10:00	22.39	72.02
2010-07-12 08:15:00	22.8	71.01
2010-07-12 08:20:00	22.9	71
2010-07-12 08:25:00	22.9	71
2010-07-12 08:30:00	22.8	71.99
2010-07-12 08:35:00	23.2	70.02
2010-07-12 08:40:00	23.89	68.02
2010-07-12 08:45:00	24.39	67.01
2010-07-12 08:50:00	24.4	67
2010-07-12 08:55:00	24.99	65.02
2010-07-12 09:00:00	25.2	65
2010-07-12 09:05:00	25.1	65
2010-07-12 09:10:00	25.89	63.02
2010-07-12 09:15:00	26.2	61.02
2010-07-12 09:20:00	26.6	61
2010-07-12 09:25:00	26.8	60.01
2010-07-12 09:30:00	27.2	59.01
2010-07-12 09:35:00
2010-07-12 09:40:00
2010-07-12 09:45:00
2010-07-12 09:50:00	28.54	55.75
2010-07-12 09:55:00	28.92	54.38
2010-07-12 10:00:00	29.19	54
2010-07-12 10:05:00	29.49	54
2010-07-12 10:10:00	29.66	54
2010-07-12 10:15:00	29.82	54
2010-07-12 10:20:00	29.78	54.62
2010-07-12 10:25:00	29.64	55
2010-07-12 10:30:00	29.16	56.25
2010-07-12 10:35:00	28.4	58.87
2010-07-12 10:40:00	27.85	61.25
2010-07-12 10:45:00	27.26	63.25
2010-07-12 10:50:00	26.69	65.87
2010-07-12 10:55:00	26.87	66.38
2010-07-12 11:00:00	26.73	67.25
2010-07-12 11:05:00	26.25	68.62
2010-07-12 11:10:00	26.16	69
2010-07-12 11:15:00	26.26	68.38
2010-07-12 11:20:00	26.3	68
2010-07-12 11:25:00	26.18	68
2010-07-12 11:30:00	25.66	72.36
2010-07-12 11:35:00	25.15	77.49
2010-07-12 11:40:00	24.88	79.62
2010-07-12 11:45:00	24.92	80
2010-07-12 11:50:00	25.19	79.38
2010-07-12 11:55:00	25.49	78.38
2010-07-12 12:00:00	25.54	78
2010-07-12 12:05:00	25.31	78.62
2010-07-12 12:10:00	25.01	79.62
2010-07-12 12:15:00	24.65	80.62
2010-07-12 12:20:00	24.25	82.25
2010-07-12 12:25:00	23.85	83.62
2010-07-12 12:30:00	23.64	84
2010-07-12 12:35:00	23.54	84
2010-07-12 12:40:00	23.06	84.62
2010-07-12 12:45:00	22.36	86.25
2010-07-12 12:50:00	22.16	87
2010-07-12 12:55:00	22.08	87
2010-07-12 13:00:00	21.75	85.75
2010-07-12 13:05:00	21.72	84.38
2010-07-12 13:10:00	21.92	84
2010-07-12 13:15:00	22.12	84
2010-07-12 13:20:00	22.32	83.38
2010-07-12 13:25:00	22.4	83
2010-07-12 13:30:00	22.4	83
2010-07-12 13:35:00	22.65	81.75
2010-07-12 13:40:00	23.23	79.76
2010-07-12 13:45:00	24.06	77.14
2010-07-12 13:50:00	24.9	73.52
2010-07-12 13:55:00	25.39	70.14
2010-07-12 14:00:00	26.56	65.26
2010-07-12 14:05:00	27.51	61.13
2010-07-12 14:10:00	27.89	59.38
2010-07-12 14:15:00	28.44	57.75
2010-07-12 14:20:00	28.58	56.38
2010-07-12 14:25:00	28.81	55.38
2010-07-12 14:30:00	28.44	56.25
2010-07-12 14:35:00	28.29	55.75
2010-07-12 14:40:00	28.77	53.75
2010-07-12 14:45:00	29.06	53
2010-07-12 14:50:00	28.91	53
2010-07-12 14:55:00	28.36	53.62
2010-07-12 15:00:00	27.91	54.62
2010-07-12 15:05:00	27.99	54.38
2010-07-12 15:10:00	28.16	53.38
2010-07-12 15:15:00	28.95	51.13
2010-07-12 15:20:00	29.71	49.38
2010-07-12 15:25:00	29.65	49.62
2010-07-12 15:30:00	29.31	50
2010-07-12 15:35:00	30.07	48.13
2010-07-12 15:40:00	31.53	45.13
2010-07-12 15:45:00	32.35	42.75
2010-07-12 15:50:00	31.69	43.87
2010-07-12 15:55:00	30.83	45.62
2010-07-12 16:00:00	30.54	46
2010-07-12 16:05:00	31	44.75
2010-07-12 16:10:00	31.99	42.75
2010-07-12 16:15:00	32.28	41.38
2010-07-12 16:20:00	32.2	41
2010-07-12 16:25:00	32.7	40.38
2010-07-12 16:30:00	32.63	41.25
2010-07-12 16:35:00	31.9	43.25
2010-07-12 16:40:00	31.79	43.38
2010-07-12 16:45:00	32.27	42.38
2010-07-12 16:50:00	32.69	41.38
2010-07-12 16:55:00	32.61	41
2010-07-12 17:00:00	32.38	41.62
2010-07-12 17:05:00	32.55	41.38
2010-07-12 17:10:00	32.45	41.62
2010-07-12 17:15:00	32.42	41.38
2010-07-12 17:20:00	32.56	41
2010-07-12 17:25:00	32.54	41
2010-07-12 17:30:00	32.31	41.62
2010-07-12 17:35:00	32.14	42.62
2010-07-12 17:40:00	32.22	42.38
2010-07-12 17:45:00	32.42	42
2010-07-12 17:50:00	32.13	42
2010-07-12 17:55:00	31.47	43.24
2010-07-12 18:00:00	30.52	45.86
2010-07-12 18:05:00	29.66	48.25
2010-07-12 18:10:00	29.03	50.24
2010-07-12 18:15:00	28.74	51
2010-07-12 18:20:00	28.82	50.38
2010-07-12 18:25:00	28.84	50.62
2010-07-12 18:30:00	29.17	49.75
2010-07-12 18:35:00	29.21	49.62
2010-07-12 18:40:00	28.91	50
2010-07-12 18:45:00	28.68	50.62
2010-07-12 18:50:00	28.54	51
2010-07-12 18:55:00	28.19	51
2010-07-12 19:00:00	28.19	49.75
2010-07-12 19:05:00	28.18	49.62
2010-07-12 19:10:00	27.66	51.25
2010-07-12 19:15:00	26.47	56.36
2010-07-12 19:20:00	24.97	63.36
2010-07-12 19:25:00	24.03	67.25
2010-07-12 19:30:00	23.55	68.62
2010-07-12 19:35:00	23.21	70.25
2010-07-12 19:40:00	23.04	71.62
2010-07-12 19:45:00	23.25	71.38
2010-07-12 19:50:00	23.65	69.75
2010-07-12 19:55:00	23.92	68.38
2010-07-12 20:00:00	23.94	68
2010-07-12 20:05:00	23.84	68.62
2010-07-12 20:10:00	23.74	69.62
2010-07-12 20:15:00	23.45	70.62
2010-07-12 20:20:00	23.18	71.62
2010-07-12 20:25:00	22.91	72
2010-07-12 20:30:00	22.74	72
2010-07-12 20:35:00	22.7	72
2010-07-12 20:40:00	22.76	71.38
2010-07-12 20:45:00	22.61	69.13
2010-07-12 20:50:00	22.25	68
2010-07-12 20:55:00	21.91	68.62
2010-07-12 21:00:00	21.68	69.62
2010-07-12 21:05:00	21.48	70
2010-07-12 21:10:00	21.21	70.62
2010-07-12 21:15:00	20.98	71.62
2010-07-12 21:20:00	20.84	72
2010-07-12 21:25:00	20.8	72
2010-07-12 21:30:00	21.24	70.75
2010-07-12 21:35:00	21.75	68.75
2010-07-12 21:40:00	22.02	68
2010-07-12 21:45:00	22.1	68
2010-07-12 21:50:00	22.1	68.62
2010-07-12 21:55:00	22.04	69
2010-07-12 22:00:00	22	69.62
2010-07-12 22:05:00	21.88	70
2010-07-12 22:10:00	21.8	70.62
2010-07-12 22:15:00	21.68	71.62
2010-07-12 22:20:00	21.6	72
[truncated: 84,116 more rows]
