# Supplementary material for: Glucosinolate variability between turnip organs during development
Source: PLoS One. 2019 Jun 6;14(6):e0217862. doi: 10.1371/journal.pone.0217862 (PMC6553741; doi:10.1371/journal.pone.0217862)
Supplement: S3 Table — (XLSX) [file pone.0217862.s003.xlsx]

## Sheet: onlyhigh lighted
name primer (max 20 char)	sequence ( in 5'----> 3' order)	labecode
AOP2-Bra000848_2F	CCATCTCTCGGACCAAAC	40F
AOP2-Bra000848_2R	AGCTCTTTCATGGCTTCCAA	40R
AOP2-Bra018521_1F	TCTATCTCTCGGACCAAACC	41F
AOP2-Bra018521_1R	AGCTCTTTCATGGCTTCCAA	41R
AOP2-Bra034180_2F	GCAGACACTCCTCAACTT	44F
AOP2-Bra034180_2R	TCATGGCATCCAAAACTGAC	44R
MAM1-Bra013007_2F	CATTGTCACAACGACCTTGG	46F
MAM1-Bra013007_2R	TCGACATTTCAAAGCCATCA	46R
MAM1-Bra018524_1F	CATTGTCACAACGACCTTGG	47F
MAM1-Bra018524_1R	TGCTCCACGACATTTCAAAG	47R
MAM1-Bra029355_2F	AACATGGTTGTCCGGTCATT	50F
MAM1-Bra029355_2R	GGGAGCTTGTTCGGAATGTA	50R
MAM3-Bra013009_1F	TAGAGACATCGAGGCGGTTT	51F
MAM3-Bra013009_1R	GGCATCTTCGCAACCAAATA	51R
MAM3-Bra013011_1F	CGATAAAAGCGGGTGCAA	53F
MAM3-Bra013011_1R	TATTGTGTTGGCGGTAGCAA	53R
MAM3-Bra021947_2F	ATCGATAAAAGCGGGTGCAA	56F
MAM3-Bra021947_2R	TATTGTGTTGGCGGTAGCAA	56R
MAM3-Bra029356_1F	CGATAAAAGCGGGTGCAA	57F
MAM3-Bra029356_1R	TATTGTGTTGGCGGTAGCAA	57R
CYP79A2_Bra028764_1F	CATGTATCCCTCTCGCCAAT	1F
CYP79A2_Bra028764_1R	ATGCCACCACTCTCCTCATC	1R
CYP79A2_Bra009100_2F	CTCGTATTGCACGGGAGATT	4F
CYP79A2_Bra009100_2R	ATGCCACCACTCTCCTCATC	4R
CYP83B1_Bra034941_1F	ACCATAGCAGACGCGAAGAT	5F
CYP83B1_Bra034941_1R	CCACTCCTTTCTGCTCGTTC	5R
myb51_Bra031035_1F	GTCGTCTCCGTCCACATTTT	7F
myb51_Bra031035_1R	GCTCATAGACGGGCATCATT	7R
myb51_Bra016553_1F	CGTCAATTGTCACGGTGAAG	9F
myb51_Bra016553_1R	GCAGCTTTTGCCACATCTTT	9R
myb51_Bra025666_2F	GTGGTGGCCCACTCATTACT	12F
myb51_Bra025666_2R	ATGGCATGTTGCTCATTCAG	12R
myb29_Bra005949_2F	ACATTTGCCCAAAAGGACAG	14F
myb29_Bra005949_2R	GACATGGAGCCTGAGTGTGA	14R
myb34_Bra035954_1F	ACGACATGGTGAAGGTGGAT	16F
myb34_Bra035954_1R	TTCCGCATCTCTTCAATCCT	16R
myb34_Bra013000_1F	GTGAAGGTGGATGGCGTACT	18F
myb34_Bra013000_1R	TTCCCACATCTCTTCAATCCT	18R
myb34_Bra029349_2F	GTGAAGGTGGATGGCGTACT	19F
myb34_Bra029349_2R	CCTCTCTTGATGTCGGGTCT	19R
myb34_Bra029350_1F	ATCGGACATTGGATGGATGT	22F
myb34_Bra029350_1R	CAGAGCCTCAGGTTGGAGAC	22R
GS-OH_Bra022920_2F	ATTGCGCAAAGGGTTTATTG	23F
GS-OH_Bra022920_2R	TAAGAGCACCCGGAGTAGGA	23R
GS-OH_Bra021670_2F	CCCACGCATATTCCATAACC	25F
GS-OH_Bra021670_2R	TCTCCATGGCGTCTTTAACC	25R
GS-OH_Bra021671_2F	AGTTTTGGCAAATGGAGGTG	27F
GS-OH_Bra021671_2R	ATGGCTCAACGAATTGTTCC	27R
myb28_Bra035929_2F	GCAAAGATGGGACACCAGTT	29F
myb28_Bra035929_2R	CTTCATTGCGAATCTGCTCA	29R
myb28_Bra012961_2F	GGTCGGACATAGCGAGACAT	32F
myb28_Bra012961_2R	GGGAATGCAAATTCTCTGGA	32R
CYP83A1_Bra032734_2F	AGTGACATGGCAATGAACCA	34F
CYP83A1_Bra032734_2R	CGAGTTCGTGAAGGTCAACA	34R
CYP83A1_Bra016908_2F	TCAAGACGCAAGACGTCAAC	36F
CYP83A1_Bra016908_2R	ACACGTGTGGGTGAGAACAA	36R
AOP3_Bra018521_2F	TCTCTCGGACCAAACCCTAA	38F
AOP3_Bra018521_2R	AAGCTCTTTCATGGCTTCCA	38R
GTR1_BRA018096_F	5’-GCAAAACAGACTCTAGGGATGG-3’
GTR1_BRA018096_R	5’-CTTCAGCTATCCCTGCAAGAAC-3’
GTR1_BRA033782_F	5’-TCCCGAGAGTAGGTTTTGTCAG-3’
GTR1_BRA033782_R	5’-ATTCTACGACCGTGTCCTTGTC-3’
GTR1_BRA019521_F	5’-TCCGACTTTACCTAAGCTGGTC-3’
GTR1_BRA019521_R	5’-GAAAGCCTCTGGTAGTCCATTG-3’
GTR2_BRA029248_F	5’-ACGTGGGTTAAAGGCTGTGAAGC-3’
GTR2_BRA029248_R	5’-AACCTGAACTGGTCGGTGTACTTG-3’
GTR2_BRA010111_F	5’-ATGTGGCTGATCCCACAACTCG-3’
GTR2_BRA010111_R	5’-TGCGTCGTCCTGTGAACCATTG-3’
GTR2_BRA035885_F	5’-AGGTTAGAGCCAGTGGAACAG-3’
GTR2_BRA035885_R	5’-TGTCGAGAAACCTGAATTGTTGGG-3’
GTR2_BRA035886_F	5’-CGAGGAGCGTAGGAGAACTTTAGC-3’
GTR2_BRA035886_R	5’-ATCTGCCCAATAGCTCCAAATGCG-3’
GTR3_BRA025695_F	5’-CATAACACGCGTCATCGTAGTC-3’
GTR3_BRA025695_R	5’-GTATGGCTCAGTTTCGAGTTCC-3’
GTR3_BRA016534_F	5’-GAGGAGGTTCGGACTTAAGGTTAG-3’
GTR3_BRA016534_R	5’-CTCTATCAACGGTTACGTCACTAGC-3’
GTR3_BRA031054_F	5’-CCCATCAGCAGTAACTGAGGTATC-3’
GTR3_BRA031054_R	5’-ACACAGAAGAACGGTAGCTCTCAC-3’
actin_F	5'-ACGTGGACATCAGGAAGGAC-3'
actin_R	5'-GAACCACCGATCCAGACACT-3'
