# Supplementary material for: Glucosinolate variability between turnip organs during development
Source: PLoS One. 2019 Jun 6;14(6):e0217862. doi: 10.1371/journal.pone.0217862 (PMC6553741; doi:10.1371/journal.pone.0217862)
Supplement: S4 Table — (XLSX) [file pone.0217862.s004.xlsx]

## Sheet: parents stages
			average												standard deviation
parents			PRO	NAPOL	NAP	4HBRA	CAN	ERU	BRA	NAS	BER	4MBRA	NBRA		PRO	NAPOL	NAP	4HBRA	CAN	ERU	BRA	NAS	BER	4MBRA	NBRA
	FT-004	T1-SL	391.977	380.667	99.9417	4379.48	758.103	0	2283.2	72.0887	0	596.918	1010.07		91.9168	86.3223	87.1201	464.707	256.275	0	286.661	21.7825	0	97.6207	107.561
	FT-004	T2-YL	11604	11409.7	2502.71	30957.9	33589.1	0	14797	6291.35	6.65667	2098.16	9334.03		1407.15	1528.1	1375.73	3664.84	5079.73	0	4486.25	1721.06	6.09831	298.722	2181.94
	FT-004	T2-ML	1034.37	4924.24	190.642	7054.28	8380.35	0	2837.71	455.488	0	1087.84	672.279		557.986	787.953	110.651	1114.34	5360.7	0	891.658	169.68	0	420.123	79.3441
	FT-004	T2-TC	14208.3	13072	2756.18	4646.91	22590.4	4665.07	8912.88	31564.1	30630.5	1216.77	1857.69		592.115	3789.68	1471.66	528.244	1693.85	2238.51	1583.35	2261.12	1171.22	202.984	347.227
	FT-004	T2-TS	12960.8	19281.6	949.88	42707.5	22456.1	3098.21	13885.4	46953.3	28732.3	5346.17	19290.3		911.534	3322.88	86.7838	412.818	2189.4	129.744	388.671	833.008	534.475	605.671	517.175
	FT-004	T3-YL	10818.7	21526.1	1714.62	31011.7	35463.5	0.034	12538.4	4975.46	16.488	8243.08	12343.9		963.019	2429.09	719.044	2131.61	2837.45	0.034	3622.8	350.303	4.36975	1945	2432.79
	FT-004	T3-OL	3704.92	22480.6	379.935	9958.84	17942.4	0	2186.68	1471.23	6.26867	6084.23	2984.5		1227.48	2750.95	91.8502	2542.02	6277.7	0	330.665	507.123	6.01596	1358.13	1482.14
	FT-004	T3-TC	10811.8	16200.8	803.602	8690.88	7369.45	1205.62	4065.84	18854.1	19837.9	2833.63	803.336		424.041	1547.29	159.161	757.592	324.949	158.543	480.787	531.102	156.854	135.196	70.6375
	FT-004	T3-TS	8880.49	15102.6	987.829	48253.1	8688.78	1363.82	6726.88	31578.6	16221	7743.38	15058		102.394	253.742	65.5848	927.989	157.555	68.6503	428.179	1137.8	483.39	473.063	334.543
	FT-004	T4-YL	11291.1	23829	4067.03	27350.1	34719.8	0.0406667	9578.97	7982.63	7.117	13911.7	13877.7		213.787	1957.48	934.468	1680.92	2653.59	0.0406667	3497.97	1337.01	2.88961	913.428	2158.03
	FT-004	T4-OL	1060.97	7137.27	195.242	2880.94	5595.13	0.034	1684.35	416.034	0.304333	12025.4	1536.07		99.3385	1805.14	120.347	797.271	3360.58	0.034	154.2	126.155	0.304333	889.911	675.619
	FT-004	T4-TC	10396.3	8817.42	1143.6	6750.15	17437.6	778.637	2381.15	14603.1	19219.6	3340.25	600.295		393.639	613.49	136.63	370.633	745.995	50.7668	36.9345	508.685	520.381	204.409	23.7912
	FT-004	T4-TS	10727.4	10937.3	1446	29191.6	21866.3	1079.15	2540.62	27599.8	12868.2	4763.78	4487.86		206.006	260.386	173.944	1817.32	917.445	92.5238	147.189	137.566	879.662	430.242	598.099
	FT-004	T5-YL	12297.1	25762	9386.96	18980.3	24771	0.0336667	5702.99	5079.87	1.949	14500.3	13371.8		1003.34	3606.64	2856.83	2404.65	2266.34	0.0336667	1399.95	558.322	0.619537	556.106	1541.72
	FT-004	T5-OL	4890.22	16527.3	4647.42	2281.26	23533.7	0	1537.36	558.591	0.873	11048.5	3810.5		1193.53	8771.97	2742.37	1230.69	8319.65	0	559.759	72.3871	0.873	2238.79	2372.51
	FT-004	T5-TC	8563.87	6224.69	2664.33	9187.82	9117.02	513.12	2278.27	13119.5	5842.67	3046.2	1024.22		543.836	360.329	163.882	800.577	810.891	16.8553	194.018	517.969	777.978	242.154	115.558
	FT-004	T5-TS	5948.34	4978.43	3516.13	12942.4	12239.3	199.8	736.89	28821.7	1290.05	3907.67	2531.71		883.163	335.139	752.617	783.971	2914.12	40.4867	60.9625	2127.37	43.3387	229.514	288.204
	FT-004	T6-YL	10527.4	13757.3	4796.93	957.469	32669.2	0	597.32	1926.8	0.0813333	740.308	479.419		1561.32	4815.57	215.317	234.381	1583	0	279.51	360.366	0.0813333	251.725	31.4353
	FT-004	T6-OL	3784.94	14436.8	681.809	106.151	14276.8	0	423.462	589.909	0	1162.98	452.178		665.07	3956.77	122.355	11.0623	3881.41	0	223.055	114.284	0	312.103	88.9064
	FT-004	T6-TC	3054.55	8819	456.521	3614.14	5078.33	111.568	1437.87	12746.9	1339.52	5447.48	1550.86		76.5316	193.207	5.18447	115.794	133.939	3.73804	26.1934	154.055	41.2377	171.277	35.538
	FT-004	T6-TS	14754.3	33366.2	3385.12	23201.3	27324.7	816.089	600.278	36885	7135.84	9677.12	10969.2		1068.71	5108.23	1058.88	7698.08	2968.39	128.692	58.5694	5518.55	1189.69	1765.6	2668.54
	FT-004	T6-ST	10507.5	12036	7410.72	1686.47	36952.3	0.199667	954.485	2268.62	62.471	958.252	913.011		88.4795	107.024	64.952	3.25959	789.932	0.100999	8.72604	107.704	3.59016	4.60524	7.74151
	FT-004	T6-FL	10483.9	25243	9284.81	3869.91	28654.3	22.3013	2129.88	4089.77	289.527	376.298	1060.41		165.895	1418.03	927.677	167.5	1873.68	7.792	742.054	193.958	29.6229	43.9059	113.836
	FT-004	SD-T7	5038.47	6868.17	11094.1	6673.46	21876	12.8247	704.994	6351.01	193.87	1.90867	389.008		2619.59	1423.84	1690.91	300.783	211.889	8.54829	115.026	1282.54	69.6092	1.90867	294.754
	FT-086	T1-SL	1173.39	6.59567	15075.6	208.73	1470.83	0	1568.72	60.6227	0	216.273	2203.24		66.6313	1.68308	296.861	40.4427	118.401	0	303.108	21.3705	0	35.7978	255.141
	FT-086	T2-YL	8070.05	38.57	9418.38	2329.53	27356.5	0	14722.2	10855.5	0	2234.98	16082.9		2192.37	12.9449	384.078	263.772	763.234	0	2278.08	1108.08	0	626.59	343.814
	FT-086	T2-ML	581.174	4.79533	25793.4	196.25	4800.29	0	2266.73	403.955	0	584.798	2491.28		312.585	4.485	785.75	31.5215	1213.21	0	332.904	120.057	0	164.04	794.358
	FT-086	T2-TC	12631.3	161.372	29200.6	3100.76	8631.76	23123	5782.41	35569.3	3904.26	1172.65	6672.45		1888.23	82.7236	2045.15	486.758	1188.18	6054.08	950.893	2859.7	1596.16	148.304	1987.68
	FT-086	T2-TS	8843.72	72.7907	28173.9	3077.46	5576.44	13810.3	8054.2	43080.9	1504.06	4566.54	15848.5		2506.45	38.2878	631.96	519.124	565.893	3979.11	1972.99	2456.51	493.779	1131.87	424.587
	FT-086	T3-YL	5467.02	17.513	9894.67	1409.01	29376	0.914333	5801.21	9583.59	0.034	6810.48	16284.6		666.831	4.62762	727.974	209.565	2026.5	0.914333	711.79	977.472	0.034	704.281	1735.85
	FT-086	T3-OL	957.473	1.80333	16015.8	206.609	13169	0	1644.97	1258.45	0	1707.24	4817.83		365.264	0.569876	2860.19	69.9648	4133.32	0	402.076	640.212	0	322.901	2016.08
	FT-086	T3-TC	15543.3	167.301	16834.2	4755.39	10266.9	13435	3403.02	28642.6	2385.08	2508.56	4406.58		934.784	25.963	625.921	214.446	649.337	1128.1	32.0892	1177.52	214.05	27.2176	532.864
	FT-086	T3-TS	8581.12	44.465	25648	3478.09	4822.81	5807.78	9553.04	30040.8	758.96	10107.9	16107.5		262.849	0.90242	543.668	47.6313	105.69	216.846	1298.97	902.046	30.482	703.951	565.481
	FT-086	T4-YL	3613.12	10.1783	7796.52	1975.29	30837.4	0.905333	9949.33	10992.9	0.034	12788.1	17370.7		817.178	3.19482	364.021	433.259	1663.87	0.905333	2250.5	2061.63	0.034	1267.95	1207.49
	FT-086	T4-OL	101.442	0	23997.9	78.8673	3502.86	0.250667	1668.59	65.8507	0	811.471	2386.74		38.8463	0	1749.06	5.72137	590.673	0.250667	646.544	17.369	0	149.602	877.096
	FT-086	T4-TC	10417.1	48.8843	11704.4	6146.58	8137.36	3878.38	3200.32	20143.1	674.959	2986.37	2211.26		528.57	9.8728	692.569	89.9055	442.606	249.236	357.691	1154.85	42.1595	213.154	522.124
	FT-086	T4-TS	3599.24	13.493	22955	5639.15	4911.43	2461.96	3261.06	29800.8	313.359	11714.2	17726.2		127.369	1.17155	835.924	328.476	362.75	162.655	465.936	1049.86	25.6997	308.798	950.903
	FT-086	T5-YL	1152.73	13.798	7566.17	1049.07	26360.5	0.0746667	5995	6853.42	0	11478.7	14462.6		354.739	11.8705	649.715	475.936	704.975	0.0746667	1985.09	1817.6	0	424.835	1597.75
	FT-086	T5-OL	93.5653	0.034	23218	65.935	3997.64	0	1861.13	107.158	0	1613.42	3210.27		34.4794	0.034	1683.46	12.3077	1332.18	0	298.124	45.8544	0	206.149	1188.32
	FT-086	T5-TC	6833.97	21.274	12922.8	5817.72	7253.7	3908.01	2891.85	20091.4	912.057	4313.76	1273.89		330.194	1.91229	433.3	184.039	434.976	459.742	133.833	590.69	70.414	162.858	90.4494
	FT-086	T5-TS	1605.22	1.03633	23311.5	4950.79	4225.64	1094	3560.54	23565.5	154.361	8522.44	14050.5		113.7	0.17552	684.719	165.272	524.671	128.265	735.4	1269.75	13.9588	951.544	1866.56
	FT-086	T6-YL	608.786	7.531	12063.5	569.764	20505.5	0	1023.6	2533.33	0	1097.49	1163.94		224.855	7.37952	1715.99	84.98	3024.14	0	185.987	377.867	0	384.947	385.163
	FT-086	T6-OL	132.441	1.295	20406.6	71.9703	14295	0	863.546	1962.17	0	1077.38	1277.08		78.5392	1.295	2851.03	11.1382	1643.46	0	126.756	617.075	0	310.983	295.72
	FT-086	T6-TC	1428.04	4.986	22901.3	4194.63	6936.51	2287.25	1859.2	17849.9	80.4137	3181.97	2363.72		262.516	2.50152	2035.25	987.289	1810.53	1890.4	373.413	1612.71	58.5923	145.756	496.48
	FT-086	T6-TS	1666.24	4.09333	27837.9	1240.03	3806.45	1237.39	1221.08	26310.6	175.392	6092.19	12393.2		451.153	4.03249	3684.15	212.824	673.14	213.984	615.079	2138.29	86.873	1018.22	1238.62
	FT-086	T6-ST	785.902	4.73233	17702.9	1741.91	17627.3	0.101333	2783.51	3423.14	0	1378.13	1877.13		157.902	4.08636	2345.9	92.2849	3588.62	0.0583133	1198.91	212.503	0	484.064	681.483
	FT-086	T6-FL	1372.31	3.881	9578.24	3731.44	20650	55.8843	2681.01	7725.37	0.899667	782.147	1580.85		377.035	2.60566	234.065	278.73	2274.32	26.7953	513.418	1175.48	0.521316	361.317	358.351
	FT-086	SD-T7	9219.43	112.875	8383.64	7025.26	8258.78	101.033	313.701	4087.68	4.68133	639.52	363.381		495.559	28.4775	162.76	722.75	3157.6	12.7771	79.9809	2450.5	2.36777	360.929	142.298
F1 cross			averages												standard deviations
			PRO	NAPOL	NAP	4HBRA	CAN	ERU	BRA	NAS	BER	4MBRA	NBRA		PRO	NAPOL	NAP	4HBRA	CAN	ERU	BRA	NAS	BER	4MBRA	NBRA
	FT-004	T2-T	9693.48	6519.68	1623.75	6308.15	11421	3008.83	4193.5	28671.8	18550.3	1043.27	6605.45		196.834	1877.42	1154.07	1744.58	4527.2	263.19	853.018	2284.26	2948.12	410.421	1672.32
	FT-086	T2-T	2783.87	24.5897	18104.6	829.224	2258.87	6668.61	2245.2	20044.9	1294.92	829.042	7440.27		396.933	5.40839	3387.09	252.13	377.312	1631.89	132.213	4977.04	323.797	143.877	2183.52
	Hy1	T2-T	8955.2	713.175	13749.4	1637.46	7434.34	4337.51	2571.86	19485.1	5172.27	1432.72	3200.95		5234.1	554.613	8903.69	26.0651	1727.21	3303.24	1115.14	2722.16	3310.59	30.7547	475.551
	Hy2	T2-T	9293.62	2630.43	6049.36	1157.93	12540.9	3211.48	2470.61	22604	13084.8	2108.88	5354.24		1897.16	702.893	1924.95	289.355	2691.73	781.408	469.512	3779.04	3899.57	42.5833	1303.75
	Hy3	T2-T	6328.84	2298.4	4164.9	1533.69	10020.8	2219.17	1448.24	21703.1	10390.8	1667.95	3512.65		1741.95	610.564	516.568	1155.35	2407.19	224.235	579.498	3884.45	1963.6	419.371	1358.99
	Hy4	T2-T	7175.82	2889.81	4694.13	1499	11565.6	1563.64	1767.3	21259.4	9235.47	2001.4	4452.84		3065.28	383.681	3143.06	443.793	4412	397.333	707.007	6159.7	3197.84	459.821	1332.8
