# Supplementary material for: Glucosinolate variability between turnip organs during development
Source: PLoS One. 2019 Jun 6;14(6):e0217862. doi: 10.1371/journal.pone.0217862 (PMC6553741; doi:10.1371/journal.pone.0217862)
Supplement: S5 Table — (CSV) [file pone.0217862.s005.csv]

	Napol	NAP	X4HBR	CAN	ERU	BRAS	NAS	BER	X4MBR	NeoBR
Time	0.022030804	1.81E-13	2.56E-21	0.003443074	2.38E-09	2.91E-18	1.20E-18	8.77E-45	2.15E-20	1.51E-11
Tissue	0.000479529	1.02E-10	8.22E-33	1.04E-23	1.01E-05	6.41E-15	8.41E-55	9.06E-27	6.00E-23	3.58E-35
genotype	2.08E-24	1.53E-43	4.71E-33	1.23E-10	1.13E-10	0.197167285	0.105364527	2.07E-35	6.32E-07	1.46E-09
Time:Tissue	3.28E-06	9.93E-05	9.18E-21	4.64E-07	0.035400436	2.15E-08	1.96E-13	1.52E-15	3.11E-19	1.25E-16
Time:genotype	0.267053098	5.86E-06	3.03E-11	0.11640806	6.68E-08	0.963141287	0.050127634	1.49E-24	0.784887542	0.012424952
Tissue:genotype	0.00034473	2.24E-19	4.81E-24	0.000373243	0.000334224	0.483888241	1.95E-09	1.78E-17	8.69E-16	3.34E-06
Time:Tissue:genotype	0.000183663	0.003387682	2.34E-12	0.000123145	0.041158265	0.97953886	0.029433861	4.34E-10	2.83E-12	6.77E-05
