# Supplementary material for: Glucosinolate variability between turnip organs during development
Source: PLoS One. 2019 Jun 6;14(6):e0217862. doi: 10.1371/journal.pone.0217862 (PMC6553741; doi:10.1371/journal.pone.0217862)
Supplement: S6 Table — (XLSX) [file pone.0217862.s006.xlsx]

## Sheet: Sheet1
Accession	Time	Tissue	MAM1 Bra029355	MaM1_Bra013007	MAM1_Bra018524	MAM3_Bra013011	MAM3_Bra013009	MAM3_Bra021947	MAM3_Bra029356	CYP79A2_Bra028764	CYP83A1_Bra016908	CYP83A1_Bra032734	CYP83B1_Bra034941	AOP2_Bra000848	AOP2_Bra018521	AOP2_Bra034180	AOP3_Bra018521	GS-OH_ Bra022920	GS-OH_Bra021670	GS-OH_Bra021671	MYB28_Bra012961	MYB28_Bra035929	MYB29_Bra005949	MYB34_Bra013000	MYB34_Bra029349	MYB34_Bra029350	MYB34_Bra035954	MYB51_016553	MYB51_Bra025666	MYB51_Bra031035	GTR1_BRA018096	GTR1_BRA033782	GTR1_BRA019521	GTR2_BRA010111	GTR2_BRA029248	GTR2_BRA035885	GTR2_BRA035886	GTR3_BRA016534
FT-004	T1	seedling	-9.64333	-7.93	-9.26333	-7.60667	-7.01	-7.92667	-7.88667	-11.5733	-5.82333	-5.38333	0.0266667	-7.70667	-12.24	-7.74667	-7.01	0.68	-10.3567	-7.29667	-9.05667	-7.15667	-14.38	-4.9	-3.52667	-3.08333	-7.73	-4.68333	-17.33	-11.8733	-2.51237	-7.2039	-14.1246	-2.64044	-8.33599	-9.29064	-8.145	-4.55935
FT-004	T2	inner turnip	-8.16667	-7.67333	-8.96667	-5.57	-8.61	-5.54	-5.35	-18.7767	-8.56667	-5.62667	0.0866667	-11.4567	-17.02	-15.3467	-10.83	-3.64667	-15.75	-7.9	-17.6767	-9.66333	-16.4167	-4.74667	-2.61	-11.07	-9.13333	-8.65	-14.54	-17.9633	-0.978176	-7.46706	-11.2712	-0.816473	-2.81199	-6.14747	-5.18208
FT-004	T2	young leaves	-3.94333	-2.35	-4.24333	-3.03333	-2.09333	-3.76	-3.01333	-9.51	-4.73667	-2.01667	-0.296667	-2.49333	-7.78667	-3.57333	-1.98	-1.74	-12.5133	-12.1633	-5.72667	-5.32667	-17.37	-5.68	-5.94333	-5.07667	-9.33	-3.43333	-17.37	-12.82	-2.56135	-7.63478	-12.2066	-3.31025	-8.21934	-9.72846	-9.91773	-4.10016
FT-004	T3	inner turnip	-8.7	-9.30333	-10.1367	-8.37667	-12.8567	-8.17	-8.02333	-18.83	-12.64	-8.73333	-4.03	-12.3167	-17.2733	-17.61	-11.9667	-5.82333	-12.99	-11.4433	-18.83	-16.1233	-14.4367	-7.44	-6.15	-10.3	-13.9967	-12.6	-18.83	-12.0867	-5.71413	-11.2281	-12.3538	-5.08231	-9.74171	-11.1467	-10.1701	-9.57178
FT-004	T4	mature leaves	-10.84	-8.46	-10.49	-9.18	-7.47	-10.25	-9.83	-16.07	-9.76	-6.39	2.36	-8.64	-13.82	-7.94	-8.68	0.77	-5.2	-11.35	-12.12	-11.6	-8.51	-9.21	-7.62	-4.85	-13.78	-0.94	-4.6	-15.2167	-3.76933	-10.1275	-16.0724	-3.01848	-7.67246	-12.6787
FT-004	T6	flower	-11.0633	-10.1567	-10.66	-9.86333	-10.07	-9.69667	-9.34667	-10.3033	-11.23	-6.59333	-4.87333	-8.77667	-16.1667	-12.9867	-8.24	-5.14667	-6.44667	-11.6367	-9.34	-8.52	-13.8833	-11.8133	-13.5733	-6.31667	-14.3733	-9.74667	-15.0433	-10.6933	-3.41265	-8.10925	-9.86935	-4.47246	-8.87683	-12.1844	-36.1726	-4.22362
FT-004	T6	inner turnip	-15.14	-16.09	-11.4233	-12.16	-15.0533	-16.8467	-16.1533	-17.4767	-15.7333	-13.9433	-5.04	-11.9	-17.17	-16.7067	-15.57	-9.324	-4.85667	-17.4767	-15.83	-13.62	-12.1	-15.17	-15.6067	-11.2933	-16.2233	-9.75667	-12.85	-13.9067	-9.52285	-15.5121	-13.6615	-6.24359	-11.73	-12.4353	-11.5178	-9.09816
FT-004	T6	mature leaves	-6.68667	-6.72	-7.82333	-6.39333	-7.30333	-6.1	-5.87333	-14.4633	-8.76667	-4.23	-0.133333	-5.99	-10.5567	-7.96	-5.59333	-2.30667	-4.44667	-15.64	-7.38	-5.51333	-16.74	-13.4167	-10.8233	-4.60667	-14.86	-4.08333	-12.3667	-4.4	-2.7513	-7.61934	-12.1051	-1.56409	-7.25468	-11.17	-10.4197	-4.59484
FT-004	T6	seed	-11.1333	-11.5733	-7.75667	-8.02333	-12.8333	-7.92667	-9.10333	-17.23	-11.25	-9.71	-5.91333	-12.35	-13.37	-11.6533	-12.21	-11.98	-7.48667	-7.42	-13.4267	-12.1233	-9.00667	-10.9667	-14.76	-11.5333	-12.0967	-10.6367	-13.3	-18.956	2.93803	-4.10637	-0.645992	-5.58708	-4.50092		-5.32084	-5.28203
FT-004	T6	stem	-12.15	-12.76	-12.334	-10.506	-15.002	-11.726	-10.726	-18.956	-11.504	-8.092	-9.34	-11.81	-17.698	-15.158	-11.444	-4.45667	-6.792	-16.614	-8.276	-7.888	-14.51	-17.288	-17.718	-9.534	-17.684	-9.272	-17.126	-8.59667	-4.41606	-11.3039	-12.4358	-5.00583	-8.51074	-9.8847	-9.59762	-5.78704
FT-004	T6	young leaves	-6.64333	-5.75333	-7.26333	-5.76	-5.68333	-5.48667	-5.45	-17.0533	-6.29	-3.38	-3.48	-4.62	-10.32	-7.9	-4.12667	-2.19333	-5.71333	-15.9033	-8.14	-4.48667	-9.93667	-13.5833	-13.54	-3.88333	-16.3667	-7.16	-9.28667	-10.69	-3.39127	-7.45386	-13.9926	-2.08646	-7.05811	-8.91659	-8.21706	-3.8201
FT-086	T1	seedling	-7.4	-7.88333	-7.87667	-7.42333	-13.9667	-7.24	-6.92667	-14.3967	-8.78333	-4.94333	-2.41333	-6.96	-12.6367	-8.16	-6.70333	-5.84	-7.97	-13.32	-10.0167	-6.1	-12.93	-12.3733	-10.4467	-4.19333	-14.2	-4.85667	-11.15	-12.5033	2.85235	-4.62467	-6.20608	-3.08048	-8.44787	-10.4046	-9.8081	-5.49844
FT-086	T2	inner turnip	-6.14333	-8.03667	-8.44	-5.94667	-17.4	-5.49667	-5.33	-17.5867	-8.01333	-4.08333	-1.70667	-9.82333	-15.0067	-13.0733	-9.44333	-13.26	-13.12	-7.95333	-17.3967	-6.71333	-8.40333	-10.0867	-8.00333	-9.10667	-13.0433	-8.43333	-17.6033	-15.9433	-2.02932	-8.5896	-11.8159	-1.4229	-2.75844	-5.87955	-5.19602	-12.3772
FT-086	T2	young leaves	-3.86667	-3.94333	-4.39667	-3.95	-12.1367	-3.42667	-3.24	-9.94333	-6.41333	-3.05	-2.24	-2.42333	-7.33	-4.21	-2.11	-10.1467	-14.15	-14.1833	-8.11667	-6.96	-12.0833	-8.31	-10.33	-5.25333	-9.49333	-4.18	-13.7633	-12.56	-2.32328	-7.85198	-12.3869	-4.34792	-7.54689	-10.9193	-10.9055	-5.40415
FT-086	T3	inner turnip	-4.94667	-6.65667	-6.68667	-5.59333	-14.2933	-4.94667	-4.87667	-17.4633	-9.51333	-4.94667	-3.85667	-6.99	-11.0633	-8.71	-6.80333	-11.1433	-12.8033	-14.35	-16.6567	-13.4233	-13.35	-10.6567	-9.74333	-7.35333	-11.2967	-10.4067	-17.92	-12.5067	-6.09358	-12.4143	-10.3054	-4.89433	-7.66792	-9.58159	-9.2432	-8.2525
FT-086	T4	mature leaves	-11.13	-8.21	-9.73	-9.08	-7.92	-10.47	-10.84	-11.25	-10.22	-6.16	2.13	-8.27	-13.37	-7.54	-9.14	-12.77	-15.53	-11.75	-12.15	-13.65	-6.13	-17.6233	-7.09	-4.48	-13.6	-0.81	-10.21	-15.2633	-4.8411	-9.97545	-13.114	-3.06738	-6.62747	-17.4241	-11.1406	-4.83481
FT-086	T6	flower	-7.32	-8.02	-8.56	-7.14333	-12.8067	-7.17667	-6.64333	-12.07	-9.21667	-5.47333	-6.14667	-6.43333	-12.43	-10.41	-5.9	-11.06	-11.2367	-12.8167	-9.19	-6.58333	-14.53	-14.4833	-15.5133	-5.98	-14.8867	-10.3633	-16.0167	-13.51	-5.53961	-10.2026	-13.1706	-4.34501	-8.81626	-10.2745		-17.8782
FT-086	T6	inner turnip	-11.6467	-14.1167	-11.34	-12.36	-16.7433	-12.8567	-12.3167	-16.0633	-14.94	-11.1333	-4.52667	-13.4733	-16.1033	-15.72	-13.3833	-13.5433	-6.88	-16.7433	-13.9433	-8.60333	-16.6967	-15.8267	-16.0833	-6.30667	-15.1167	-9.85333	-8.52	-13.6733	-6.90654	-13.9938	-11.6293	-6.2909	-9.04425	-13.6619		-10.6574
FT-086	T6	mature leaves	-4.91667	-4.80333	-5.60667	-3.76333	-9.18667	-3.82	-3.67	-15.8433	-7.19333	-2.46667	-0.496667	-4.29	-8.06667	-6.75	-3.83667	-7.85	-4.33	-14.3133	-7.80667	-4	-14.1433	-14.6667	-12.7667	-4.33	-13.94	-5.74667	-14.8533	-5.84	-4.31831	-8.09461	-11.826	-2.15447	-6.98071	-11.5613	-10.6274	-6.12211
FT-086	T6	seed	-14.9167	-13.92	-10.2133	-10.5867	-10.78	-11.85	-11.82	-15.6533	-13.9933	-15.6533	-6.44	-13.68	-15.6533	-12.61	-13.0867	-10.86	-9.36	-3.54667	-15.6533	-15.6533	-8.93333	-10.8633	-14.12	-6.30333	-12.6833	-11.4767	-11.6033	-16.1633	1.17216	-9.51272	-12.0938	-4.05846	-4.88868	-8.8866		-10.3198
FT-086	T6	stem	-8.10667	-9.02667	-9.84667	-7.81	-15.2333	-7.86667	-7.4	-14.06	-10.1233	-6.18333	-7.84333	-7.48667	-13.4067	-10.1767	-6.86333	-14.47	-10.7867	-13.0733	-8.09667	-5.62	-14.4	-15.68	-17.6433	-6.43333	-15.52	-10.5567	-14.87	-8.15333	-6.38373	-10.5933	-12.9199	-5.38739	-9.61953	-11.9037	-11.3599	-7.91699
FT-086	T6	young leaves	-3.76667	-4.13667	-5.24333	-3.96667	-12.23	-3.91	-3.63333	-13.89	-5.87333	-2.15	-2.53667	-2.55	-7.39333	-5.56333	-1.96	-12.5333	-6.72667	-15.2633	-9.16667	-4.59667	-13.4833	-15.2633	-12.62	-4.39	-13.6567	-7.07333	-10.2867	-12.66	-0.945478	-8.4635	-11.5261	-3.31176	-4.61005	-9.86738		-3.59029
